# Supplementary material for: Toward Best Practice in Livestock Microbiota Research: A Comprehensive Comparison of Sample Storage and DNA Extraction Strategies
Source: Front Microbiol. 2021 Feb 23;12:627539. doi: 10.3389/fmicb.2021.627539 (PMC7940207; doi:10.3389/fmicb.2021.627539)
Supplement: Supplementary Data File 1 — Supporting information tables including (1) Metadata information on the samples used in the study. (2) Information on the purity of DNA extracted in Phase 1, based on 260/280 index. (3) Information on the purity of DNA extracted in Phase 2, based on 260/280 index. (4) Information on the total cell count per gram of digesta material measured by Flow Cytometry. (5) Details of the OTU that exhibited significantly increased/decreased abundances in the chicken cecum digesta stored in different storage media compared to freshly extracted chicken cecum digesta. (6) Details of the OTU that exhibited significantly increased/decreased abundances in the chicken feces samples stored in different storage media compared to freshly extracted chicken feces. (7) Details of the OTU that exhibited significantly increased/decreased abundances in the pig ileum digesta stored in different storage media compared to freshly extracted pig ileum digesta, and (8) Details of the OTU that exhibited significantly increased/decreased abundances in the pig feces samples stored in different storage media compared to freshly extracted pig feces. [file Table_1.XLSX]

## Sheet: TITLE_PAGE
								Toward best practice in livestock microbiota research: A comprehensive comparison of sample storage and DNA extraction strategies
													Gertrude Wegl, Nikolaus Grabner, Andreas Koestelbauer, Viviana Klose and Mahdi Ghanbari*
													BIOMIN Research Center, Tulln, Austria.
														Corresponding author:
														Mahdi Ghanbari*
														Mailing address: BIOMIN Research Center, Technopark 1, 3430, Tulln, Austria
														Tel.: +43-227281166-13463
														E-mail: mahdi.ghanbari@biomin.net

## Sheet: CONTENTS
								Supporting Information-Tables
									Contents
							1. STUDY_METADATA. Metadata information on the samples used in the study.
							2. DNA_PURITY_PHASE_1. Information on the purity of DANN extracted in Phase 1, based on 260/280 index.
							3. DNA_PURITY_PHASE_2. Information on the purity of DANN extracted in Phase 2, based on 260/280 index.
							4.TOTAL_CELL_COUNT_PER_DIGESTA. Information on the total cell count per gram of digesta material measured by Flow Cytometry.
							5. DA_CHICKEN_CECUM. Details of the OTU that exhibited significantly increased/decreased abundances in the chicken cecum digesta stored in different storage media compared to freshly extracted chicken cecum digesta.
							6. DA_CHICKEN_FECES. Details of the OTU that exhibited significantly increased/decreased abundances in the chicken feces samples stored in different storage media compared to freshly extracted chicken feces.
							7. DA_PIG_ILEUM. Details of the OTU that exhibited significantly increased/decreased abundances in the pig ileum digesta stored in different storage media compared to freshly extracted pig ileum digesta.
							8. DA_PIG_FECES. Details of the OTU that exhibited significantly increased/decreased abundances in the pig feces samples stored in different storage media compared to freshly extracted pig feces.

## Sheet: STUDY_METADATA
	SAMPLE_ID	SAMPLE MATRIX	LIVESTOCK	EXTRACTION KIT	STORAGE APPROACH	EXPERIMENT PHASE	LIBRARY SIZE AFTER QC
	AP_NTC	CONTROL	CONTROL	APK	NR	PHASE1	7
	FSP_NTC	CONTROL	CONTROL	FSP	NR	PHASE1	17
	FST_NTC	CONTROL	CONTROL	FST	NR	PHASE1	27
	PF_NTC	CONTROL	CONTROL	PFK	NR	PHASE1	11
	QD_NTC	CONTROL	CONTROL	QDK	NR	PHASE1	23
	AP_M1	MOCK COMMUNITY	MOCK COMMUNITY	APK	NR	PHASE1	15959
	AP_M2	MOCK COMMUNITY	MOCK COMMUNITY	APK	NR	PHASE1	11505
	AP_M3	MOCK COMMUNITY	MOCK COMMUNITY	APK	NR	PHASE1	39716
	DNA_M	MOCK COMMUNITY DANN	MOCK COMMUNITY DANN	MOCK	NR	PHASE1	44192
	FSP_M1	MOCK COMMUNITY	MOCK COMMUNITY	FSP	NR	PHASE1	53910
	FSP_M2	MOCK COMMUNITY	MOCK COMMUNITY	FSP	NR	PHASE1	38044
	FSP_M3	MOCK COMMUNITY	MOCK COMMUNITY	FSP	NR	PHASE1	53135
	FST_M1	MOCK COMMUNITY	MOCK COMMUNITY	FST	NR	PHASE1	45451
	FST_M2	MOCK COMMUNITY	MOCK COMMUNITY	FST	NR	PHASE1	34892
	FST_M3	MOCK COMMUNITY	MOCK COMMUNITY	FST	NR	PHASE1	62021
	PF_M1	MOCK COMMUNITY	MOCK COMMUNITY	PFK	NR	PHASE1	16478
	PF_M2	MOCK COMMUNITY	MOCK COMMUNITY	PFK	NR	PHASE1	40169
	PF_M3	MOCK COMMUNITY	MOCK COMMUNITY	PFK	NR	PHASE1	32877
	QD_M1	MOCK COMMUNITY	MOCK COMMUNITY	QDK	NR	PHASE1	55434
	QD_M2	MOCK COMMUNITY	MOCK COMMUNITY	QDK	NR	PHASE1	56228
	QD_M3	MOCK COMMUNITY	MOCK COMMUNITY	QDK	NR	PHASE1	49772
	AP_pfC1	PIG_FEC	PIG	APK	NR	PHASE1	22276
	AP_pfC2	PIG_FEC	PIG	APK	NR	PHASE1	36546
	AP_pfC3	PIG_FEC	PIG	APK	NR	PHASE1	44223
	AP_tcC1	CHK_GIT	CHICKEN	APK	NR	PHASE1	41557
	AP_tcC2	CHK_GIT	CHICKEN	APK	NR	PHASE1	36768
	AP_tcC3	CHK_GIT	CHICKEN	APK	NR	PHASE1	47680
	FSP_pfC1	PIG_FEC	PIG	FSP	NR	PHASE1	27188
	FSP_pfC2	PIG_FEC	PIG	FSP	NR	PHASE1	50699
	FSP_pfC3	PIG_FEC	PIG	FSP	NR	PHASE1	69731
	FSP_tcC1	CHK_GIT	CHICKEN	FSP	NR	PHASE1	18078
	FSP_tcC2	CHK_GIT	CHICKEN	FSP	NR	PHASE1	54094
	FSP_tcC3	CHK_GIT	CHICKEN	FSP	NR	PHASE1	64881
	FST_pfC1	PIG_FEC	PIG	FST	NR	PHASE1	23086
	FST_pfC2	PIG_FEC	PIG	FST	NR	PHASE1	39616
	FST_pfC3	PIG_FEC	PIG	FST	NR	PHASE1	39815
	FST_tcC1	CHK_GIT	CHICKEN	FST	NR	PHASE1	39862
	FST_tcC2	CHK_GIT	CHICKEN	FST	NR	PHASE1	32384
	FST_tcC3	CHK_GIT	CHICKEN	FST	NR	PHASE1	49489
	PF_pfC1	PIG_FEC	PIG	PFK	NR	PHASE1	49927
	PF_pfC2	PIG_FEC	PIG	PFK	NR	PHASE1	24504
	PF_pfC3	PIG_FEC	PIG	PFK	NR	PHASE1	11862
	PF_tcC1	CHK_GIT	CHICKEN	PFK	NR	PHASE1	14767
	PF_tcC2	CHK_GIT	CHICKEN	PFK	NR	PHASE1	40402
	PF_tcC3	CHK_GIT	CHICKEN	PFK	NR	PHASE1	73773
	QD_pfC1	PIG_FEC	PIG	QDK	NR	PHASE1	48783
	QD_pfC2	PIG_FEC	PIG	QDK	NR	PHASE1	27113
	QD_pfC3	PIG_FEC	PIG	QDK	NR	PHASE1	40681
	QD_tcC1	CHK_GIT	CHICKEN	QDK	NR	PHASE1	37527
	QD_tcC2	CHK_GIT	CHICKEN	QDK	NR	PHASE1	39778
	QD_tcC3	CHK_GIT	CHICKEN	QDK	NR	PHASE1	10480
	FSP_CC_01	CECUM	CHICKEN	FSP	O	PHASE2	132013
	FSP_CC_03	CECUM	CHICKEN	FSP	O	PHASE2	74637
	FSP_CC_F1	CECUM	CHICKEN	FSP	F	PHASE2	204023
	FSP_CC_F2	CECUM	CHICKEN	FSP	F	PHASE2	76611
	FSP_CC_F3	CECUM	CHICKEN	FSP	F	PHASE2	59746
	FSP_CC_M1	CECUM	CHICKEN	FSP	M	PHASE2	98223
	FSP_CC_M2	CECUM	CHICKEN	FSP	M	PHASE2	83828
	FSP_CC_M3	CECUM	CHICKEN	FSP	M	PHASE2	72101
	FSP_CC_N1	CECUM	CHICKEN	FSP	N	PHASE2	74350
	FSP_CC_N2	CECUM	CHICKEN	FSP	N	PHASE2	99240
	FSP_CC_N3	CECUM	CHICKEN	FSP	N	PHASE2	82139
	FSP_CC_RL1	CECUM	CHICKEN	FSP	R	PHASE2	72940
	FSP_CC_RL2	CECUM	CHICKEN	FSP	R	PHASE2	98461
	FSP_CC_RL3	CECUM	CHICKEN	FSP	R	PHASE2	60941
	FSP_CC_Z1	CECUM	CHICKEN	FSP	Z	PHASE2	52354
	FSP_CC_Z2	CECUM	CHICKEN	FSP	Z	PHASE2	62055
	FSP_CC_Z3	CECUM	CHICKEN	FSP	Z	PHASE2	75988
	FSP_CF_01	FECES	CHICKEN	FSP	O	PHASE2	177250
	FSP_CF_02	FECES	CHICKEN	FSP	O	PHASE2	127083
	FSP_CF_03	FECES	CHICKEN	FSP	O	PHASE2	86088
	FSP_CF_F1	FECES	CHICKEN	FSP	F	PHASE2	110113
	FSP_CF_F2	FECES	CHICKEN	FSP	F	PHASE2	94730
	FSP_CF_F3	FECES	CHICKEN	FSP	F	PHASE2	62063
	FSP_CF_M1	FECES	CHICKEN	FSP	M	PHASE2	71349
	FSP_CF_M2	FECES	CHICKEN	FSP	M	PHASE2	78678
	FSP_CF_M3	FECES	CHICKEN	FSP	M	PHASE2	109159
	FSP_CF_N1	FECES	CHICKEN	FSP	N	PHASE2	147874
	FSP_CF_N2	FECES	CHICKEN	FSP	N	PHASE2	154648
	FSP_CF_N3	FECES	CHICKEN	FSP	N	PHASE2	104065
	FSP_CF_RL1	FECES	CHICKEN	FSP	R	PHASE2	194180
	FSP_CF_RL2	FECES	CHICKEN	FSP	R	PHASE2	192762
	FSP_CF_RL3	FECES	CHICKEN	FSP	R	PHASE2	99335
	FSP_CF_Z1	FECES	CHICKEN	FSP	Z	PHASE2	97170
	FSP_CF_Z2	FECES	CHICKEN	FSP	Z	PHASE2	96225
	FSP_CF_Z3	FECES	CHICKEN	FSP	Z	PHASE2	108403
	FSP_NC	CONTROL	CHICKEN	FSP	N	PHASE2	49
	FSP_N	CONTROL	CHICKEN	FSP	NC	PHASE2	29
	FSP_O	CONTROL	CHICKEN	FSP	O	PHASE2	14
	FSP_RL	CONTROL	CHICKEN	FSP	R	PHASE2	29
	FSP_Z	CONTROL	CHICKEN	FSP	Z	PHASE2	24
	PF_CC_01	CECUM	CHICKEN	PFK	O	PHASE2	138461
	PF_CC_02	CECUM	CHICKEN	PFK	O	PHASE2	143175
	PF_CC_03	CECUM	CHICKEN	PFK	O	PHASE2	166599
	PF_CC_F1	CECUM	CHICKEN	PFK	F	PHASE2	196231
	PF_CC_F2	CECUM	CHICKEN	PFK	F	PHASE2	1286
	PF_CC_F3	CECUM	CHICKEN	PFK	F	PHASE2	122543
	PF_CC_M1	CECUM	CHICKEN	PFK	M	PHASE2	131734
	PF_CC_M2	CECUM	CHICKEN	PFK	M	PHASE2	149965
	PF_CC_M3	CECUM	CHICKEN	PFK	M	PHASE2	142906
	PF_CC_N1	CECUM	CHICKEN	PFK	N	PHASE2	103902
	PF_CC_N2	CECUM	CHICKEN	PFK	N	PHASE2	117669
	PF_CC_N3	CECUM	CHICKEN	PFK	N	PHASE2	160818
	PF_CC_RL1	CECUM	CHICKEN	PFK	R	PHASE2	145056
	PF_CC_RL2	CECUM	CHICKEN	PFK	R	PHASE2	288783
	PF_CC_RL3	CECUM	CHICKEN	PFK	R	PHASE2	113052
	PF_CC_Z1	CECUM	CHICKEN	PFK	Z	PHASE2	119395
	PF_CC_Z2	CECUM	CHICKEN	PFK	Z	PHASE2	83709
	PF_CC_Z3	CECUM	CHICKEN	PFK	Z	PHASE2	176821
	PF_CF_01	FECES	CHICKEN	PFK	O	PHASE2	141251
	PF_CF_02	FECES	CHICKEN	PFK	O	PHASE2	122424
	PF_CF_03	FECES	CHICKEN	PFK	O	PHASE2	190254
	PF_CF_F1	FECES	CHICKEN	PFK	F	PHASE2	98007
	PF_CF_F2	FECES	CHICKEN	PFK	F	PHASE2	100904
	PF_CF_F3	FECES	CHICKEN	PFK	F	PHASE2	162069
	PF_CF_M1	FECES	CHICKEN	PFK	M	PHASE2	159926
	PF_CF_M2	FECES	CHICKEN	PFK	M	PHASE2	177646
	PF_CF_M3	FECES	CHICKEN	PFK	M	PHASE2	253835
	PF_CF_N1	FECES	CHICKEN	PFK	N	PHASE2	214952
	PF_CF_N2	FECES	CHICKEN	PFK	N	PHASE2	191959
	PF_CF_N3	FECES	CHICKEN	PFK	N	PHASE2	303171
	PF_CF_RL1	FECES	CHICKEN	PFK	R	PHASE2	273687
	PF_CF_RL2	FECES	CHICKEN	PFK	R	PHASE2	187742
	PF_CF_RL3	FECES	CHICKEN	PFK	R	PHASE2	193291
	PF_CF_Z1	FECES	CHICKEN	PFK	Z	PHASE2	157544
	PF_CF_Z2	FECES	CHICKEN	PFK	Z	PHASE2	134956
	PF_CF_Z3	FECES	CHICKEN	PFK	Z	PHASE2	194349
	PF_NC	CONTROL	CHICKEN	PFK	N	PHASE2	21
	PF_N	CONTROL	CHICKEN	PFK	NC	PHASE2	22
	PF_O	CONTROL	CHICKEN	PFK	O	PHASE2	50
	PF_RL	CONTROL	CHICKEN	PFK	R	PHASE2	36
	PF_Z	CONTROL	CHICKEN	PFK	Z	PHASE2	19
	QD_CC_01	CECUM	CHICKEN	QDK	O	PHASE2	110642
	QD_CC_02	CECUM	CHICKEN	QDK	O	PHASE2	79307
	QD_CC_03	CECUM	CHICKEN	QDK	O	PHASE2	78228
	QD_CC_F1	CECUM	CHICKEN	QDK	F	PHASE2	74021
	QD_CC_F2	CECUM	CHICKEN	QDK	F	PHASE2	81236
	QD_CC_F3	CECUM	CHICKEN	QDK	F	PHASE2	69239
	QD_CC_M1	CECUM	CHICKEN	QDK	M	PHASE2	57302
	QD_CC_M2	CECUM	CHICKEN	QDK	M	PHASE2	96107
	QD_CC_M3	CECUM	CHICKEN	QDK	M	PHASE2	78433
	QD_CC_N1	CECUM	CHICKEN	QDK	N	PHASE2	79344
	QD_CC_N2	CECUM	CHICKEN	QDK	N	PHASE2	81502
	QD_CC_N3	CECUM	CHICKEN	QDK	N	PHASE2	82874
	QD_CC_RL1	CECUM	CHICKEN	QDK	R	PHASE2	88347
	QD_CC_RL2	CECUM	CHICKEN	QDK	R	PHASE2	99030
	QD_CC_RL3	CECUM	CHICKEN	QDK	R	PHASE2	89081
	QD_CC_Z1	CECUM	CHICKEN	QDK	Z	PHASE2	69030
	QD_CC_Z2	CECUM	CHICKEN	QDK	Z	PHASE2	70794
	QD_CC_Z3	CECUM	CHICKEN	QDK	Z	PHASE2	62651
	QD_CF_01	FECES	CHICKEN	QDK	O	PHASE2	136124
	QD_CF_02	FECES	CHICKEN	QDK	O	PHASE2	151230
	QD_CF_03	FECES	CHICKEN	QDK	O	PHASE2	88284
	QD_CF_F1	FECES	CHICKEN	QDK	F	PHASE2	132086
	QD_CF_F2	FECES	CHICKEN	QDK	F	PHASE2	117993
	QD_CF_F3	FECES	CHICKEN	QDK	F	PHASE2	92544
	QD_CF_M1	FECES	CHICKEN	QDK	M	PHASE2	115423
	QD_CF_M2	FECES	CHICKEN	QDK	M	PHASE2	79501
	QD_CF_M3	FECES	CHICKEN	QDK	M	PHASE2	76046
	QD_CF_N1	FECES	CHICKEN	QDK	N	PHASE2	60934
	QD_CF_N2	FECES	CHICKEN	QDK	N	PHASE2	101643
	QD_CF_N3	FECES	CHICKEN	QDK	N	PHASE2	370
	QD_CF_RL1	FECES	CHICKEN	QDK	R	PHASE2	83485
	QD_CF_RL2	FECES	CHICKEN	QDK	R	PHASE2	8228
	QD_CF_RL3	FECES	CHICKEN	QDK	R	PHASE2	100417
	QD_CF_Z1	FECES	CHICKEN	QDK	Z	PHASE2	72817
	QD_CF_Z2	FECES	CHICKEN	QDK	Z	PHASE2	52665
	QD_CF_Z3	FECES	CHICKEN	QDK	Z	PHASE2	53900
	QD_NC	CONTROL	CONTROL	QDK	N	PHASE2	16
	QD_N	CONTROL	CONTROL	QDK	NC	PHASE2	27
	QD_O	CONTROL	CONTROL	QDK	O	PHASE2	27
	QD_RL	CONTROL	CONTROL	QDK	R	PHASE2	29
	QD_Z	CONTROL	CONTROL	QDK	Z	PHASE2	21
	FSPNCpool	CONTROL	CONTROL	FSP	pool	PHASE2	10
	FSPN	CONTROL	CONTROL	FSP	N	PHASE2	32
	FSPO	CONTROL	CONTROL	FSP	O	PHASE2	33
	FSPPFF1	FECES	PIG	FSP	F	PHASE2	72474
	FSPPFF2	FECES	PIG	FSP	F	PHASE2	69543
	FSPPFF3	FECES	PIG	FSP	F	PHASE2	60623
	FSPPFM1	FECES	PIG	FSP	M	PHASE2	80276
	FSPPFM2	FECES	PIG	FSP	M	PHASE2	74046
	FSPPFM3	FECES	PIG	FSP	M	PHASE2	68294
	FSPPFN1	FECES	PIG	FSP	N	PHASE2	79796
	FSPPFN2	FECES	PIG	FSP	N	PHASE2	55920
	FSPPFN3	FECES	PIG	FSP	N	PHASE2	58087
	FSPPFO1	FECES	PIG	FSP	O	PHASE2	58423
	FSPPFO2	FECES	PIG	FSP	O	PHASE2	46061
	FSPPFO3	FECES	PIG	FSP	O	PHASE2	60663
	FSPPFRL1	FECES	PIG	FSP	RL	PHASE2	46630
	FSPPFRL2	FECES	PIG	FSP	RL	PHASE2	69019
	FSPPFRL3	FECES	PIG	FSP	RL	PHASE2	86231
	FSPPFZ1	FECES	PIG	FSP	Z	PHASE2	51570
	FSPPFZ2	FECES	PIG	FSP	Z	PHASE2	79002
	FSPPFZ3	FECES	PIG	FSP	Z	PHASE2	88812
	FSPPIF1	ILEUM	PIG	FSP	F	PHASE2	96777
	FSPPIF2	ILEUM	PIG	FSP	F	PHASE2	70608
	FSPPIF3	ILEUM	PIG	FSP	F	PHASE2	105722
	FSPPIM1	ILEUM	PIG	FSP	M	PHASE2	57453
	FSPPIM2	ILEUM	PIG	FSP	M	PHASE2	95702
	FSPPIM3	ILEUM	PIG	FSP	M	PHASE2	85396
	FSPPIN1	ILEUM	PIG	FSP	N	PHASE2	60377
	FSPPIN2	ILEUM	PIG	FSP	N	PHASE2	56552
	FSPPIN3	ILEUM	PIG	FSP	N	PHASE2	33485
	FSPPIO1	ILEUM	PIG	FSP	O	PHASE2	48322
	FSPPIO2	ILEUM	PIG	FSP	O	PHASE2	5675
	FSPPIO3	ILEUM	PIG	FSP	O	PHASE2	44750
	FSPPIRL1	ILEUM	PIG	FSP	RL	PHASE2	43773
	FSPPIRL2	ILEUM	PIG	FSP	RL	PHASE2	68953
	FSPPIRL3	ILEUM	PIG	FSP	RL	PHASE2	106434
	FSPPIZ1	ILEUM	PIG	FSP	Z	PHASE2	56300
	FSPPIZ2	ILEUM	PIG	FSP	Z	PHASE2	119503
	FSPPIZ3	ILEUM	PIG	FSP	Z	PHASE2	127668
	FSPRL	CONTROL	CONTROL	FSP	RL	PHASE2	25
	FSPZ	CONTROL	CONTROL	FSP	Z	PHASE2	23
	PFNCpool	CONTROL	CONTROL	PFK	pool	PHASE2	69
	PFN	CONTROL	CONTROL	PFK	O	PHASE2	8
	PFO	CONTROL	CONTROL	PFK	N	PHASE2	25
	PFPFF1	FECES	PIG	PFK	F	PHASE2	55356
	PFPFF2	FECES	PIG	PFK	F	PHASE2	83538
	PFPFF3	FECES	PIG	PFK	F	PHASE2	66678
	PFPFM1	FECES	PIG	PFK	M	PHASE2	71186
	PFPFM2	FECES	PIG	PFK	M	PHASE2	69638
	PFPFM3	FECES	PIG	PFK	M	PHASE2	80567
	PFPFN1	FECES	PIG	PFK	N	PHASE2	73108
	PFPFN2	FECES	PIG	PFK	N	PHASE2	122041
	PFPFN3	FECES	PIG	PFK	N	PHASE2	125701
	PFPFO1	FECES	PIG	PFK	O	PHASE2	59153
	PFPFO2	FECES	PIG	PFK	O	PHASE2	108311
	PFPFO3	FECES	PIG	PFK	O	PHASE2	54829
	PFPFRL1	FECES	PIG	PFK	RL	PHASE2	69182
	PFPFRL2	FECES	PIG	PFK	RL	PHASE2	111
	PFPFRL3	FECES	PIG	PFK	RL	PHASE2	84159
	PFPFZ1	FECES	PIG	PFK	Z	PHASE2	72043
	PFPFZ2	FECES	PIG	PFK	Z	PHASE2	81049
	PFPFZ3	FECES	PIG	PFK	Z	PHASE2	93052
	PFPIF1	ILEUM	PIG	PFK	F	PHASE2	76019
	PFPIF2	ILEUM	PIG	PFK	F	PHASE2	72387
	PFPIF3	ILEUM	PIG	PFK	F	PHASE2	64494
	PFPIM1	ILEUM	PIG	PFK	M	PHASE2	113517
	PFPIM2	ILEUM	PIG	PFK	M	PHASE2	86712
	PFPIM3	ILEUM	PIG	PFK	M	PHASE2	89654
	PFPIN1	ILEUM	PIG	PFK	N	PHASE2	152114
	PFPIN2	ILEUM	PIG	PFK	N	PHASE2	89317
	PFPIN3	ILEUM	PIG	PFK	N	PHASE2	81872
	PFPIO1	ILEUM	PIG	PFK	O	PHASE2	80729
	PFPIO2	ILEUM	PIG	PFK	O	PHASE2	78518
	PFPIO3	ILEUM	PIG	PFK	O	PHASE2	96749
	PFPIRL1	ILEUM	PIG	PFK	RL	PHASE2	19
	PFPIRL2	ILEUM	PIG	PFK	RL	PHASE2	116751
	PFPIRL3	ILEUM	PIG	PFK	RL	PHASE2	36
	PFPIZ1	ILEUM	PIG	PFK	Z	PHASE2	198347
	PFPIZ2	ILEUM	PIG	PFK	Z	PHASE2	175568
	PFPIZ3	ILEUM	PIG	PFK	Z	PHASE2	131441
	PFRL	CONTROL	CHICKEN	PFK	RL	PHASE2	43
	PFZ	CONTROL	CHICKEN	PFK	Z	PHASE2	36
	QDNCpool	CONTROL	CHICKEN	QDK	pool	PHASE2	38
	QDN	CONTROL	CHICKEN	QDK	N	PHASE2	13
	QDO	CONTROL	CHICKEN	QDK	O	PHASE2	17
	QDPFF1	FECES	PIG	QDK	F	PHASE2	85551
	QDPFF2	FECES	PIG	QDK	F	PHASE2	97994
	QDPFF3	FECES	PIG	QDK	F	PHASE2	62908
	QDPFM1	FECES	PIG	QDK	M	PHASE2	66880
	QDPFM2	FECES	PIG	QDK	M	PHASE2	103440
	QDPFM3	FECES	PIG	QDK	M	PHASE2	84109
	QDPFN1	FECES	PIG	QDK	N	PHASE2	61935
	QDPFN2	FECES	PIG	QDK	N	PHASE2	75853
	QDPFN3	FECES	PIG	QDK	N	PHASE2	47558
	QDPFO1	FECES	PIG	QDK	O	PHASE2	50608
	QDPFO2	FECES	PIG	QDK	O	PHASE2	36858
	QDPFO3	FECES	PIG	QDK	O	PHASE2	46712
	QDPFRL1	FECES	PIG	QDK	RL	PHASE2	31582
	QDPFRL2	FECES	PIG	QDK	RL	PHASE2	43156
	QDPFRL3	FECES	PIG	QDK	RL	PHASE2	44906
	QDPFZ1	FECES	PIG	QDK	Z	PHASE2	28486
	QDPFZ2	FECES	PIG	QDK	Z	PHASE2	90968
	QDPFZ3	FECES	PIG	QDK	Z	PHASE2	66882
	QDPIF1	ILEUM	PIG	QDK	F	PHASE2	55456
	QDPIF2	ILEUM	PIG	QDK	F	PHASE2	65446
	QDPIF3	ILEUM	PIG	QDK	F	PHASE2	132195
	QDPIM1	ILEUM	PIG	QDK	M	PHASE2	80568
	QDPIM2	ILEUM	PIG	QDK	M	PHASE2	88338
	QDPIM3	ILEUM	PIG	QDK	M	PHASE2	90041
	QDPIN1	ILEUM	PIG	QDK	N	PHASE2	85943
	QDPIN2	ILEUM	PIG	QDK	N	PHASE2	79632
	QDPIN3	ILEUM	PIG	QDK	N	PHASE2	59992
	QDPIO1	ILEUM	PIG	QDK	O	PHASE2	87976
	QDPIO2	ILEUM	PIG	QDK	O	PHASE2	79727
	QDPIO3	ILEUM	PIG	QDK	O	PHASE2	82428
	QDPIRL1	ILEUM	PIG	QDK	RL	PHASE2	86548
	QDPIRL2	ILEUM	PIG	QDK	RL	PHASE2	84547
	QDPIRL3	ILEUM	PIG	QDK	RL	PHASE2	100713
	QDPIZ1	ILEUM	PIG	QDK	Z	PHASE2	94322
	QDPIZ2	ILEUM	PIG	QDK	Z	PHASE2	71776
	QDPIZ3	ILEUM	PIG	QDK	Z	PHASE2	76138
	QDRL	CONTROL	CONTROL	QDK	RL	PHASE2	8
	QDZ	CONTROL	CONTROL	QDK	Z	PHASE2	30

## Sheet: DNA_PURITY_PHASE 1
Table DNA purity (A260/280)
	Mock		Chicken Cecum		Pig Feces
	DNA Purity		DNA Purity		DNA Purity
DNA extraction method1	A260/2802	SD	A260/2802	SD	A260/2802	SD
APK	2.05167	0.643984	1.871	0.0130639	1.84	0.00962635
FSP	1.996	0.028717	1.878	0.0336551	1.849	0.00707107
FST	1.65167	0.216729	1.907	0.00725718	1.98367	0.0135728
PFK	1.83767	0.0721311	1.84433	0.00713364	1.82433	0.00402768
QDK	1.88333	0.0234426	1.867	0.00141421	1.83633	0.00895669
1 Triplicate sample aliquots were extracted
2 Expected range for DNA A260/280 ~1.8-2.0
APK: Allprep Powerfecal DNA/RNA Kit, FSP: FastDNA Spin Kit for Soil, FST: Fast DNA Stool Mini Kit, PFK: PowerFecal DNA isolation Kit (PFK), QDK: Quick-DNA Fecal/Soil Microbe Kit
SD= Standard deviation

## Sheet: DNA_PURITY_PHASE 2
Table DNA purity (A260/280)
	Chicken Cecum												Chicken Feces
	Storage condition												Storage condition
	F		M		N		O		R		Z		F		M		N		O		R		Z
DNA extraction method1	A260/2802	SD	A260/2802	SD	A260/2802	SD	A260/2802	SD	A260/2802	SD	A260/2802	SD	A260/2802	SD	A260/2802	SD	A260/2802	SD	A260/2802	SD	A260/2802	SD	A260/2802	SD
FSP	1.86433	0.0214528	1.85667	0.0157551	1.70067	0.235955	1.866	0.00535413	1.871	0.011431	1.846	0.0219697	1.42533	0.146138	1.689	0.0829578	1.83933	0.00286744	1.776	0.0268701	1.836	0.00141421	1.80533	0.0181169
PFK	1.772	0.0453211	1.84333	0.00703957	1.85933	0.0130213	1.812	0.0279046	1.83567	0.00418994	1.83267	0.0335195	1.75633	0.0412499	1.82833	0.0190146	1.774	0.0235514	1.81467	0.0299147	1.30067	0.135056	1.512	0.24827
QDK	1.871	0.00920145	1.867	0.00571548	1.86733	0.0074087	1.86767	0.0020548	1.869	0.00535413	1.87333	0.00956847	1.86667	0.00385861	1.86167	0.00249444	1.889	0.0176635	1.86767	0.00967241	1.92	0.0315911	1.87567	0.00188562
	Pig Ileum												Pig Feces
	Storage condition												Storage condition
	F		M		N		O		R		Z		F		M		N		O		R		Z
DNA extraction method1	A260/2802	SD	A260/2802	SD	A260/2802	SD	A260/2802	SD	A260/2802	SD	A260/2802	SD	A260/2802	SD	A260/2802	SD	A260/2802	SD	A260/2802	SD	A260/2802	SD	A260/2802	SD
FSP	1.86	0.00828654	1.84833	0.0138884	1.88433	0.0754291	1.869	0.00711805	1.79367	0.0140554	1.853	0.0148997	1.859	0.0127279	1.84367	0.00694422	1.83167	0.000942809	1.862	0.0330252	1.83233	0.010873	1.824	0.0533854
PFK	1.853	0.000816497	1.84867	0.00573488	1.84533	0.00449691	1.85	0.0480486	1.73467	0.0829953	2.07767	0.320121	1.84333	0.00385861	1.81667	0.0185173	1.82167	0.0162138	1.81567	0.0146591	1.66867	0.0322525	1.826	0.347915
QDK	1.86533	0.00385861	1.86433	0.00771722	1.86033	0.00471405	1.87167	0.0229395	1.85133	0.00524934	1.86633	0.00249444	1.85267	0.00249444	1.84733	0.0118977	1.85067	0.00498888	1.845	0.00355903	1.84467	0.00612826	1.85633	0.00124722
1 Triplicate sample aliquots per storage condition were extracted
2 Expected range for DNA A260/280 ~1.8-2.0
FSP: FastDNA Spin Kit for Soil, PFK: PowerFecal DNA isolation Kit, QDK: Quick-DNA Fecal/Soil Microbe Kit
F: freshly extracted, M: frozen at -80°C, N: NAP buffer, O: OMNIgene-GUT, R: RNAlater, Z: DNA/RNA Shield
SD= Standard deviation

## Sheet: TOTAL_CELL_COUNT_PER_DIGESTA
	SAMPLE_NAMES	cellcount	SAMPLE_TYPE	STORAGE	KIT
	FSPPFF1	86500000000	PIG FECES	F	FSP
	FSPPFF2	84500000000	PIG FECES	F	FSP
	FSPPFF3	84900000000	PIG FECES	F	FSP
	FSPPFM1	80800000000	PIG FECES	M	FSP
	FSPPFM2	80500000000	PIG FECES	M	FSP
	FSPPFM3	80800000000	PIG FECES	M	FSP
	FSPPFN1	11200000000	PIG FECES	N	FSP
	FSPPFN2	11600000000	PIG FECES	N	FSP
	FSPPFN3	11400000000	PIG FECES	N	FSP
	FSPPFO1	38500000000	PIG FECES	O	FSP
	FSPPFO2	38600000000	PIG FECES	O	FSP
	FSPPFO3	33300000000	PIG FECES	O	FSP
	FSPPFR1	115000000000	PIG FECES	R	FSP
	FSPPFR2	114000000000	PIG FECES	R	FSP
	FSPPFR3	115000000000	PIG FECES	R	FSP
	FSPPFZ1	6440000000	PIG FECES	Z	FSP
	FSPPFZ2	6430000000	PIG FECES	Z	FSP
	FSPPFZ3	6470000000	PIG FECES	Z	FSP
	FSPPIF1	796000000	PIG ILEUM	F	FSP
	FSPPIF2	792000000	PIG ILEUM	F	FSP
	FSPPIF3	796000000	PIG ILEUM	F	FSP
	FSPPIM1	769000000	PIG ILEUM	M	FSP
	FSPPIM2	767000000	PIG ILEUM	M	FSP
	FSPPIM3	769000000	PIG ILEUM	M	FSP
	FSPPIN1	395000000	PIG ILEUM	N	FSP
	FSPPIN2	397000000	PIG ILEUM	N	FSP
	FSPPIN3	387000000	PIG ILEUM	N	FSP
	FSPPIO1	831000000	PIG ILEUM	O	FSP
	FSPPIO2	770000000	PIG ILEUM	O	FSP
	FSPPIO3	899000000	PIG ILEUM	O	FSP
	FSPPIR1	546000000	PIG ILEUM	R	FSP
	FSPPIR2	542000000	PIG ILEUM	R	FSP
	FSPPIR3	546000000	PIG ILEUM	R	FSP
	FSPPIZ1	480000000	PIG ILEUM	Z	FSP
	FSPPIZ2	492000000	PIG ILEUM	Z	FSP
	FSPPIZ3	490000000	PIG ILEUM	Z	FSP
	PFKPFF1	82300000000	PIG FECES	F	PFK
	PFKPFF2	82500000000	PIG FECES	F	PFK
	PFKPFF3	82300000000	PIG FECES	F	PFK
	PFKPFM1	84700000000	PIG FECES	M	PFK
	PFKPFM2	84300000000	PIG FECES	M	PFK
	PFKPFM3	84100000000	PIG FECES	M	PFK
	PFKPFN1	12400000000	PIG FECES	N	PFK
	PFKPFN2	12300000000	PIG FECES	N	PFK
	PFKPFN3	12400000000	PIG FECES	N	PFK
	PFKPFO1	35900000000	PIG FECES	O	PFK
	PFKPFO2	40900000000	PIG FECES	O	PFK
	PFKPFO3	31900000000	PIG FECES	O	PFK
	PFKPFR1	119000000000	PIG FECES	R	PFK
	PFKPFR2	117000000000	PIG FECES	R	PFK
	PFKPFR3	116000000000	PIG FECES	R	PFK
	PFKPFZ1	6660000000	PIG FECES	Z	PFK
	PFKPFZ2	6660000000	PIG FECES	Z	PFK
	PFKPFZ3	6690000000	PIG FECES	Z	PFK
	PFKPIF1	766000000	PIG ILEUM	F	PFK
	PFKPIF2	766000000	PIG ILEUM	F	PFK
	PFKPIF3	766000000	PIG ILEUM	F	PFK
	PFKPIM1	776000000	PIG ILEUM	M	PFK
	PFKPIM2	779000000	PIG ILEUM	M	PFK
	PFKPIM3	774000000	PIG ILEUM	M	PFK
	PFKPIN1	387000000	PIG ILEUM	N	PFK
	PFKPIN2	385000000	PIG ILEUM	N	PFK
	PFKPIN3	389000000	PIG ILEUM	N	PFK
	PFKPIO1	847000000	PIG ILEUM	O	PFK
	PFKPIO2	784000000	PIG ILEUM	O	PFK
	PFKPIO3	888000000	PIG ILEUM	O	PFK
	PFKPIR1	551000000	PIG ILEUM	R	PFK
	PFKPIR2	551000000	PIG ILEUM	R	PFK
	PFKPIR3	551000000	PIG ILEUM	R	PFK
	PFKPIZ1	477000000	PIG ILEUM	Z	PFK
	PFKPIZ2	475000000	PIG ILEUM	Z	PFK
	QDKPIO2	877000000	PIG_ILEUM	O	QDK
	QDKPIO3	877000000	PIG_ILEUM	O	QDK
	FSPPIF1	796000000	PIG_ILEUM	F	FSP
	FSPPIF2	796000000	PIG_ILEUM	F	FSP
	FSPPIF3	792000000	PIG_ILEUM	F	FSP
	FSPPIM1	769000000	PIG_ILEUM	M	FSP
	FSPPIM2	765000000	PIG_ILEUM	M	FSP
	FSPPIM3	769000000	PIG_ILEUM	M	FSP
	FSPPIN1	399000000	PIG_ILEUM	N	FSP
	FSPPIN2	397000000	PIG_ILEUM	N	FSP
	FSPPIN3	395000000	PIG_ILEUM	N	FSP
	FSPPIO1	831000000	PIG_ILEUM	O	FSP
	FSPPIO2	770000000	PIG_ILEUM	O	FSP
	FSPPIO3	899000000	PIG_ILEUM	O	FSP
	FSPPIR1	546000000	PIG_ILEUM	R	FSP
	FSPPIR2	545000000	PIG_ILEUM	R	FSP
	FSPPIR3	546000000	PIG_ILEUM	R	FSP
	FSPPIZ1	490000000	PIG_ILEUM	Z	FSP
	FSPPIZ2	490000000	PIG_ILEUM	Z	FSP
	FSPPIZ3	480000000	PIG_ILEUM	Z	FSP
	PFKPIF1	766000000	PIG_ILEUM	F	PFK
	PFKPIF2	766000000	PIG_ILEUM	F	PFK
	PFKPIF3	762000000	PIG_ILEUM	F	PFK
	PFKPIM1	773000000	PIG_ILEUM	M	PFK
	PFKPIM2	775000000	PIG_ILEUM	M	PFK
	PFKPIM3	776000000	PIG_ILEUM	M	PFK
	PFKPIN1	389000000	PIG_ILEUM	N	PFK
	PFKPIN2	387000000	PIG_ILEUM	N	PFK
	PFKPIN3	385000000	PIG_ILEUM	N	PFK
	PFKPIO1	847000000	PIG_ILEUM	O	PFK
	PFKPIO2	784000000	PIG_ILEUM	O	PFK
	PFKPIO3	888000000	PIG_ILEUM	O	PFK
	PFKPIR2	551000000	PIG_ILEUM	R	PFK
	PFKPIZ1	477000000	PIG_ILEUM	Z	PFK
	PFKPIZ2	475000000	PIG_ILEUM	Z	PFK
	PFKPIZ3	477000000	PIG_ILEUM	Z	PFK
	QDKPIF1	794000000	PIG_ILEUM	F	QDK
	QDKPIF2	797000000	PIG_ILEUM	F	QDK
	QDKPIF3	796000000	PIG_ILEUM	F	QDK
	QDKPIM1	787000000	PIG_ILEUM	M	QDK
	QDKPIM2	785000000	PIG_ILEUM	M	QDK
	QDKPIM3	789000000	PIG_ILEUM	M	QDK
	QDKPIN1	385000000	PIG_ILEUM	N	QDK
	QDKPIN2	383000000	PIG_ILEUM	N	QDK
	QDKPIN3	381000000	PIG_ILEUM	N	QDK
	QDKPIO1	817000000	PIG_ILEUM	O	QDK
	QDKPIO2	817000000	PIG_ILEUM	O	QDK
	QDKPIO3	801000000	PIG_ILEUM	O	QDK
	QDKPIR1	540000000	PIG_ILEUM	R	QDK
	QDKPIR2	545000000	PIG_ILEUM	R	QDK
	QDKPIR3	542000000	PIG_ILEUM	R	QDK
	QDKPIZ1	483000000	PIG_ILEUM	Z	QDK
	QDKPIZ2	481000000	PIG_ILEUM	Z	QDK
	QDKPIZ3	487000000	PIG_ILEUM	Z	QDK
	FSPCCO1	4070000000	CHICKEN CECUM	O	FSP
	FSPCCO2	11600000000	CHICKEN CECUM	O	FSP
	FSPCCO3	15400000000	CHICKEN CECUM	O	FSP
	FSPCCF1	19000000000	CHICKEN CECUM	F	FSP
	FSPCCF2	19400000000	CHICKEN CECUM	F	FSP
	FSPCCF3	19800000000	CHICKEN CECUM	F	FSP
	FSPCCM1	6490000000	CHICKEN CECUM	M	FSP
	FSPCCM2	6450000000	CHICKEN CECUM	M	FSP
	FSPCCM3	6400000000	CHICKEN CECUM	M	FSP
	FSPCCN1	19400000000	CHICKEN CECUM	N	FSP
	FSPCCN2	19200000000	CHICKEN CECUM	N	FSP
	FSPCCN3	19400000000	CHICKEN CECUM	N	FSP
	FSPCCR1	19500000000	CHICKEN CECUM	R	FSP
	FSPCCR2	19400000000	CHICKEN CECUM	R	FSP
	FSPCCR3	19400000000	CHICKEN CECUM	R	FSP
	FSPCCZ1	19700000000	CHICKEN CECUM	Z	FSP
	FSPCCZ2	19200000000	CHICKEN CECUM	Z	FSP
	FSPCCZ3	19100000000	CHICKEN CECUM	Z	FSP
	FSPCFO1	4070000000	CHICKEN FECES	O	FSP
	FSPCFO2	3360000000	CHICKEN FECES	O	FSP
	FSPCFO3	15400000000	CHICKEN FECES	O	FSP
	FSPCFF1	4160000000	CHICKEN FECES	F	FSP
	FSPCFF2	4180000000	CHICKEN FECES	F	FSP
	FSPCFF3	4120000000	CHICKEN FECES	F	FSP
	FSPCFM1	3080000000	CHICKEN FECES	M	FSP
	FSPCFM2	3040000000	CHICKEN FECES	M	FSP
	FSPCFM3	3060000000	CHICKEN FECES	M	FSP
	FSPCFN1	4160000000	CHICKEN FECES	N	FSP
	FSPCFN2	4190000000	CHICKEN FECES	N	FSP
	FSPCFN3	4160000000	CHICKEN FECES	N	FSP
	FSPCFR1	4170000000	CHICKEN FECES	R	FSP
	FSPCFR2	4160000000	CHICKEN FECES	R	FSP
	FSPCFR3	4140000000	CHICKEN FECES	R	FSP
	FSPCFZ1	4160000000	CHICKEN FECES	Z	FSP
	FSPCFZ2	4160000000	CHICKEN FECES	Z	FSP
	FSPCFZ3	4120000000	CHICKEN FECES	Z	FSP
	PFKCCO1	13000000000	CHICKEN CECUM	O	PFK
	PFKCCO2	19400000000	CHICKEN CECUM	O	PFK
	PFKCCO3	8610000000	CHICKEN CECUM	O	PFK
	PFKCCF1	19200000000	CHICKEN CECUM	F	PFK
	PFKCCF2	19400000000	CHICKEN CECUM	F	PFK
	PFKCCF3	19600000000	CHICKEN CECUM	F	PFK
	PFKCCM1	6490000000	CHICKEN CECUM	M	PFK
	PFKCCM2	6490000000	CHICKEN CECUM	M	PFK
	PFKCCM3	6470000000	CHICKEN CECUM	M	PFK
	PFKCCN1	19400000000	CHICKEN CECUM	N	PFK
	PFKCCN2	19600000000	CHICKEN CECUM	N	PFK
	PFKCCN3	19100000000	CHICKEN CECUM	N	PFK
	PFKCCR1	19500000000	CHICKEN CECUM	R	PFK
	PFKCCR2	19400000000	CHICKEN CECUM	R	PFK
	PFKCCR3	19700000000	CHICKEN CECUM	R	PFK
	PFKCCZ1	19400000000	CHICKEN CECUM	Z	PFK
	PFKCCZ2	19700000000	CHICKEN CECUM	Z	PFK
	PFKCCZ3	19600000000	CHICKEN CECUM	Z	PFK
	PFKCFO1	4540000000	CHICKEN FECES	O	PFK
	PFKCFO2	3950000000	CHICKEN FECES	O	PFK
	PFKCFO3	3900000000	CHICKEN FECES	O	PFK
	PFKCFF1	4180000000	CHICKEN FECES	F	PFK
	PFKCFF2	4160000000	CHICKEN FECES	F	PFK
	PFKCFF3	4190000000	CHICKEN FECES	F	PFK
	PFKCFM1	3080000000	CHICKEN FECES	M	PFK
	PFKCFM2	3050000000	CHICKEN FECES	M	PFK
	PFKCFM3	3080000000	CHICKEN FECES	M	PFK
	PFKCFN1	4160000000	CHICKEN FECES	N	PFK
	PFKCFN2	4160000000	CHICKEN FECES	N	PFK
	PFKCFN3	4190000000	CHICKEN FECES	N	PFK
	PFKCFR1	4160000000	CHICKEN FECES	R	PFK
	PFKCFR2	4160000000	CHICKEN FECES	R	PFK
	PFKCFR3	4160000000	CHICKEN FECES	R	PFK
	PFKCFZ1	4120000000	CHICKEN FECES	Z	PFK
	PFKCFZ2	4110000000	CHICKEN FECES	Z	PFK
	PFKCFZ3	4160000000	CHICKEN FECES	Z	PFK
	QDKCCO1	20700000000	CHICKEN CECUM	O	QDK
	QDKCCO2	14500000000	CHICKEN CECUM	O	QDK
	QDKCCO3	11900000000	CHICKEN CECUM	O	QDK
	QDKCCF1	19400000000	CHICKEN CECUM	F	QDK
	QDKCCF2	19800000000	CHICKEN CECUM	F	QDK
	QDKCCF3	19700000000	CHICKEN CECUM	F	QDK
	QDKCCM1	6490000000	CHICKEN CECUM	M	QDK
	QDKCCM2	6440000000	CHICKEN CECUM	M	QDK
	QDKCCM3	6450000000	CHICKEN CECUM	M	QDK
	QDKCCN1	19400000000	CHICKEN CECUM	N	QDK
	QDKCCN2	19600000000	CHICKEN CECUM	N	QDK
	QDKCCN3	19400000000	CHICKEN CECUM	N	QDK
	QDKCCR1	19500000000	CHICKEN CECUM	R	QDK
	QDKCCR2	19400000000	CHICKEN CECUM	R	QDK
	QDKCCR3	19400000000	CHICKEN CECUM	R	QDK
	QDKCCZ1	19400000000	CHICKEN CECUM	Z	QDK
	QDKCCZ2	19700000000	CHICKEN CECUM	Z	QDK
	QDKCCZ3	19400000000	CHICKEN CECUM	Z	QDK
	QDKCFO1	4330000000	CHICKEN FECES	O	QDK
	QDKCFO2	3950000000	CHICKEN FECES	O	QDK
	QDKCFO3	3180000000	CHICKEN FECES	O	QDK
	QDKCFF1	4160000000	CHICKEN FECES	F	QDK
	QDKCFF2	4180000000	CHICKEN FECES	F	QDK
	QDKCFF3	4120000000	CHICKEN FECES	F	QDK
	QDKCFM1	3080000000	CHICKEN FECES	M	QDK
	QDKCFM2	3060000000	CHICKEN FECES	M	QDK
	QDKCFM3	3060000000	CHICKEN FECES	M	QDK
	QDKCFN1	4160000000	CHICKEN FECES	N	QDK
	QDKCFN2	4130000000	CHICKEN FECES	N	QDK
	QDKCFN3	4170000000	CHICKEN FECES	N	QDK
	QDKCFR1	4160000000	CHICKEN FECES	R	QDK
	QDKCFR2	4160000000	CHICKEN FECES	R	QDK
	QDKCFR3	4190000000	CHICKEN FECES	R	QDK
	QDKCFZ1	4110000000	CHICKEN FECES	Z	QDK
	QDKCFZ2	4160000000	CHICKEN FECES	Z	QDK
	QDKCFZ3	4180000000	CHICKEN FECES	Z	QDK

## Sheet: DA_CHICKEN_CECUM
-80 °C VS FRESHLY EXTRACTED																	NAP VS FRESHLY EXTRACTED																OMNIgene-GUT VS FRESHLY EXTRACTED
OTU_ID	baseMean	log2FoldChange	lfcSE	stat	pvalue	padj	Domain	Phylum	Class	Order	Family	Genus					OTU_ID	baseMean	log2FoldChange	lfcSE	stat	pvalue	padj	Domain	Phylum	Class	Order	Family	Genus				OTU_ID	baseMean	log2FoldChange	lfcSE	stat	pvalue	padj	Domain	Phylum	Class	Order	Family	Genus
OTU1450	545.389875809275	-8.51470848254218	2.09844773256589	-4.05762237982013	4.95748407735333e-05	0.000708760021630092	d__Bacteria	p__Firmicutes	c__Clostridia	o__Clostridiales	f__Ruminococcaceae	g__Acetanaerobacterium					OTU1644	32.1623757423059	-6.9089021717153	1.71176050654532	-4.03613831800506	5.43381884051428e-05	0.00119404685803096	d__Bacteria	p__Firmicutes	c__Clostridia	o__Clostridiales	f__Ruminococcaceae	g__Acetanaerobacterium				OTU1644	32.1623757423059	-5.95906011637354	1.95819047231949	-3.04314631319547	0.00234118471827611	0.0102982231824387	d__Bacteria	p__Firmicutes	c__Clostridia	o__Clostridiales	f__Ruminococcaceae	g__Acetanaerobacterium
OTU1644	32.1623757423059	-5.91420982210778	1.71176072491971	-3.45504470105492	0.000550201593572363	0.00342475672012153	d__Bacteria	p__Firmicutes	c__Clostridia	o__Clostridiales	f__Ruminococcaceae	g__Acetanaerobacterium					OTU1812	138.249628932475	7.78899001758827	2.15905353694913	3.60759466325906	0.000309048797365891	0.00361165662739867	d__Bacteria	p__Firmicutes	c__Clostridia	o__Clostridiales	f__Ruminococcaceae	g__Acetanaerobacterium				OTU1812	138.249628932475	7.87327312469063	2.37868506647988	3.30992666311306	0.000933204183782937	0.00517083611315933	d__Bacteria	p__Firmicutes	c__Clostridia	o__Clostridiales	f__Ruminococcaceae	g__Acetanaerobacterium
OTU2243	121.374586087912	-7.76266926000282	2.44677388177529	-3.17261407677382	0.00151073195120942	0.00693587829742754	d__Bacteria	p__Firmicutes	c__Clostridia	o__Clostridiales	f__Ruminococcaceae	g__Acetanaerobacterium					OTU1841	87.2044767719764	6.95771527478951	2.12240804549031	3.27821753671414	0.00104464856112538	0.00821342951270136	d__Bacteria	p__Firmicutes	c__Clostridia	o__Clostridiales	f__Ruminococcaceae	g__Acetanaerobacterium				OTU2243	121.374586087912	-7.77842121699551	2.76700622797364	-2.81113252957579	0.00493674466508198	0.0183151089955639	d__Bacteria	p__Firmicutes	c__Clostridia	o__Clostridiales	f__Ruminococcaceae	g__Acetanaerobacterium
OTU1725	491.597281293627	-8.11327473443363	2.00295124749219	-4.05066011696087	5.1073347380002e-05	0.000721481187439478	d__Bacteria	p__Actinobacteria	c__Actinobacteria	o__Coriobacteriales	f__Coriobacteriaceae	g__Adlercreutzia					OTU1986	185.163375777193	-7.23279618086551	2.14562172555144	-3.37095588413033	0.000749078523536511	0.00645752802761546	d__Bacteria	p__Actinobacteria	c__Actinobacteria	o__Coriobacteriales	f__Coriobacteriaceae	g__Adlercreutzia				OTU307	5703.06780287559	-2.31562756594806	0.741215933904449	-3.12409307467285	0.00178354029779794	0.00846087316183904	d__Bacteria	p__Tenericutes	c__Mollicutes	o__Acholeplasmatales	f__Acholeplasmataceae	g__Acholeplasma
OTU2031	146.1450396656	7.91687799482919	2.30150648947135	3.4398677696745	0.000581998460040962	0.00352905198293706	d__Bacteria	p__Actinobacteria	c__Actinobacteria	o__Coriobacteriales	f__Coriobacteriaceae	g__Adlercreutzia					OTU2031	146.1450396656	6.95867597244731	2.30147846110473	3.02356771529684	0.00249813114973181	0.0158585066320012	d__Bacteria	p__Actinobacteria	c__Actinobacteria	o__Coriobacteriales	f__Coriobacteriaceae	g__Adlercreutzia				OTU2031	146.1450396656	7.87460516179944	2.53954673143094	3.10079159573582	0.00193004076762551	0.00897311901187194	d__Bacteria	p__Actinobacteria	c__Actinobacteria	o__Coriobacteriales	f__Coriobacteriaceae	g__Adlercreutzia
OTU1814	278.489412973481	-7.15397868451065	2.17671036312198	-3.28660110491225	0.00101404364363289	0.00532062491383705	d__Bacteria	p__Actinobacteria	c__Actinobacteria	o__Coriobacteriales	f__Coriobacteriaceae	g__Adlercreutzia					OTU59	53404.7416448584	1.28855192631037	0.282596021288077	4.55969592366207	5.12277434394718e-06	0.000299333019052004	d__Bacteria	p__Bacteroidetes	c__Bacteroidia	o__Bacteroidales	f__Rikenellaceae	g__Alistipes				OTU3187	48.9619999970201	-5.95205602612651	2.08936876777496	-2.84873408558943	0.00438935500129259	0.0169444920545394	d__Bacteria	p__Actinobacteria	c__Actinobacteria	o__Coriobacteriales	f__Coriobacteriaceae	g__Adlercreutzia
OTU3187	48.9619999970201	-5.91395958833383	1.83163959955101	-3.2287790620947	0.00124319899461935	0.00612915612226455	d__Bacteria	p__Actinobacteria	c__Actinobacteria	o__Coriobacteriales	f__Coriobacteriaceae	g__Adlercreutzia					OTU2222	88.322347889609	-8.60015271370027	2.1054084556384	-4.08479062134883	4.41165790491646e-05	0.00106003481061123	d__Bacteria	p__Bacteroidetes	c__Bacteroidia	o__Bacteroidales	f__Rikenellaceae	g__Alistipes				OTU586	4944.81604471752	1.58632371157526	0.545347422303485	2.90883141039671	0.00362782436337068	0.0145056554249238	d__Bacteria	p__Verrucomicrobia	c__Verrucomicrobiae	o__Verrucomicrobiales	f__Verrucomicrobiaceae	g__Akkermansia
OTU2528	101.429532711576	-6.2327881240819	2.24861075670824	-2.77183950378594	0.00557405120520797	0.0189061815944455	d__Bacteria	p__Actinobacteria	c__Actinobacteria	o__Coriobacteriales	f__Coriobacteriaceae	g__Adlercreutzia					OTU2513	120.107765955618	7.9504951975083	2.12033621519226	3.74963892072531	0.000177089372850921	0.00251301197478572	d__Bacteria	p__Bacteroidetes	c__Bacteroidia	o__Bacteroidales	f__Rikenellaceae	g__Alistipes				OTU643	4004.36090955671	3.2611104807948	1.03175920017149	3.16072827870374	0.00157375232956687	0.00766310083203868	d__Bacteria	p__Verrucomicrobia	c__Verrucomicrobiae	o__Verrucomicrobiales	f__Verrucomicrobiaceae	g__Akkermansia
OTU678	412.134937457291	-7.07823120060603	2.18425125928308	-3.24057553842466	0.00119288662081789	0.00599051170642996	d__Bacteria	p__Actinobacteria	c__Actinobacteria	o__Bifidobacteriales	f__Bifidobacteriaceae	g__Aeriscardovia					OTU2477	60.6775472081405	-7.07047243829961	1.98925160210737	-3.55433793835294	0.000378931967630631	0.00404246509866537	d__Bacteria	p__Bacteroidetes	c__Bacteroidia	o__Bacteroidales	f__Rikenellaceae	g__Alistipes				OTU1372	579.873364108869	-6.10419519235442	2.45988652986194	-2.48149462109417	0.0130832684942265	0.0383547129973277	d__Bacteria	p__Bacteroidetes	c__Bacteroidia	o__Bacteroidales	f__Rikenellaceae	g__Alistipes
OTU586	4944.81604471752	-1.39935849664389	0.489056640538407	-2.86134238991894	0.00421851195203127	0.0152328570627421	d__Bacteria	p__Verrucomicrobia	c__Verrucomicrobiae	o__Verrucomicrobiales	f__Verrucomicrobiaceae	g__Akkermansia					OTU1896	320.231873871374	7.78292978244041	2.23740997892394	3.47854432390774	0.00050414505604836	0.00500446694633333	d__Bacteria	p__Bacteroidetes	c__Bacteroidia	o__Bacteroidales	f__Rikenellaceae	g__Alistipes				OTU1569	384.242236568027	-7.95900108485114	2.61561216680611	-3.04288272774391	0.00234323631339037	0.0102982231824387	d__Bacteria	p__Bacteroidetes	c__Bacteroidia	o__Bacteroidales	f__Rikenellaceae	g__Alistipes
OTU301	10442.3436625947	-2.05768937979573	0.470891168289799	-4.36977696411025	1.24373502506168e-05	0.000278055891255093	d__Bacteria	p__Bacteroidetes	c__Bacteroidia	o__Bacteroidales	f__Rikenellaceae	g__Alistipes					OTU2188	235.422804468062	6.79493984446851	2.24803395110612	3.02261442320528	0.00250601321928201	0.0158693595733351	d__Bacteria	p__Bacteroidetes	c__Bacteroidia	o__Bacteroidales	f__Rikenellaceae	g__Alistipes				OTU1699	375.020263421521	-7.0208808274977	2.27976097830029	-3.07965654922835	0.0020723942485552	0.00941364949299545	d__Bacteria	p__Bacteroidetes	c__Bacteroidia	o__Bacteroidales	f__Rikenellaceae	g__Alistipes
OTU2222	88.322347889609	-7.60575061881513	2.10541103259779	-3.61247780174814	0.000303285076630765	0.00233456865873562	d__Bacteria	p__Bacteroidetes	c__Bacteroidia	o__Bacteroidales	f__Rikenellaceae	g__Alistipes					OTU1760	213.27248668191	-7.98506923528491	2.02940951524437	-3.93467615841123	8.33089477773976e-05	0.00158657262767177	d__Bacteria	p__Firmicutes	c__Clostridia	o__Clostridiales	f__Ruminococcaceae	g__Anaerofilum				OTU170	25202.6140963727	-1.80791967543181	0.502248550379972	-3.59965135601495	0.00031864412003506	0.00233400009290638	d__Bacteria	p__Bacteroidetes	c__Bacteroidia	o__Bacteroidales	f__Rikenellaceae	g__Alistipes
OTU1896	320.231873871374	7.81456954124958	2.23802667865001	3.49172313976318	0.000479915415433484	0.00312370261539111	d__Bacteria	p__Bacteroidetes	c__Bacteroidia	o__Bacteroidales	f__Rikenellaceae	g__Alistipes					OTU2847	55.2649123882447	6.79662965938781	1.77669865726647	3.82542623735907	0.000130546019195057	0.00213779500223244	d__Bacteria	p__Firmicutes	c__Clostridia	o__Clostridiales	f__Ruminococcaceae	g__Anaerofilum				OTU1819	320.322311082936	-7.01337299675282	2.50521184154454	-2.79951295153901	0.00511797633744996	0.0188514572544181	d__Bacteria	p__Bacteroidetes	c__Bacteroidia	o__Bacteroidales	f__Rikenellaceae	g__Alistipes
OTU316	7319.5169956468	-1.31991858147381	0.408833777548047	-3.22849689521724	0.00124442609716923	0.00612915612226455	d__Bacteria	p__Bacteroidetes	c__Bacteroidia	o__Bacteroidales	f__Rikenellaceae	g__Alistipes					OTU2963	53.8067073949308	-6.90855701305766	1.85167031699072	-3.73098653127694	0.000190731421514738	0.00257138052916645	d__Bacteria	p__Firmicutes	c__Clostridia	o__Clostridiales	f__Ruminococcaceae	g__Anaerofilum				OTU2222	88.322347889609	-7.63185329538267	2.39036939144566	-3.19275059440375	0.00140924606873025	0.00706271275381186	d__Bacteria	p__Bacteroidetes	c__Bacteroidia	o__Bacteroidales	f__Rikenellaceae	g__Alistipes
OTU59	53404.7416448584	0.903981748110149	0.282620280828524	3.19857352579246	0.00138109310169577	0.00653920877432749	d__Bacteria	p__Bacteroidetes	c__Bacteroidia	o__Bacteroidales	f__Rikenellaceae	g__Alistipes					OTU1546	462.579618566448	8.3701877614895	2.25472372441906	3.71228974567433	0.000205392664630845	0.00272185089868677	d__Bacteria	p__Firmicutes	c__Clostridia	o__Clostridiales	f__Ruminococcaceae	g__Anaerofilum				OTU2268	116.111692966976	-6.92279344509108	2.54293408992587	-2.72236448145335	0.00648166114330196	0.0225193929722018	d__Bacteria	p__Bacteroidetes	c__Bacteroidia	o__Bacteroidales	f__Rikenellaceae	g__Alistipes
OTU80	40654.5399925134	-0.878797567942074	0.279302040382233	-3.14640582911394	0.00165290480054147	0.00745547060033707	d__Bacteria	p__Bacteroidetes	c__Bacteroidia	o__Bacteroidales	f__Rikenellaceae	g__Alistipes					OTU2654	117.631070995216	-7.07085344259467	2.16421883989244	-3.26716194881018	0.00108631517973649	0.00843781367704687	d__Bacteria	p__Firmicutes	c__Clostridia	o__Clostridiales	f__Ruminococcaceae	g__Anaerofilum				OTU2477	60.6775472081405	-6.10670461444521	2.26239157353405	-2.69922531797006	0.0069501103237502	0.0237616138861194	d__Bacteria	p__Bacteroidetes	c__Bacteroidia	o__Bacteroidales	f__Rikenellaceae	g__Alistipes
OTU2268	116.111692966976	-6.90265681952924	2.24408047134594	-3.07593997081094	0.0020984008706841	0.00881613938127965	d__Bacteria	p__Bacteroidetes	c__Bacteroidia	o__Bacteroidales	f__Rikenellaceae	g__Alistipes					OTU1856	219.899207088822	6.79370114323305	2.26791071636555	2.995576983789	0.00273926146487173	0.0169169499349477	d__Bacteria	p__Firmicutes	c__Clostridia	o__Clostridiales	f__Eubacteriaceae	g__Anaerofustis				OTU293	11425.0154853642	-1.01272331367568	0.369430037460995	-2.74131286301429	0.00611942082107957	0.0214932116543656	d__Bacteria	p__Bacteroidetes	c__Bacteroidia	o__Bacteroidales	f__Rikenellaceae	g__Alistipes
OTU2477	60.6775472081405	-6.07598536295647	1.98925215226014	-3.0544068312572	0.00225506046251903	0.00933616819506673	d__Bacteria	p__Bacteroidetes	c__Bacteroidia	o__Bacteroidales	f__Rikenellaceae	g__Alistipes					OTU3463	629.065313428501	-7.07019254801267	2.36455224559375	-2.99007668838263	0.00278907414248479	0.0171548077041349	d__Bacteria	p__Firmicutes	c__Clostridia	o__Clostridiales	f__Lachnospiraceae	g__Anaerostipes				OTU316	7319.5169956468	-2.29132819489058	0.457944933140208	-5.00350157644184	5.62982054729145e-07	1.02654387426144e-05	d__Bacteria	p__Bacteroidetes	c__Bacteroidia	o__Bacteroidales	f__Rikenellaceae	g__Alistipes
OTU752	80.1826744854616	-6.07649634768148	2.0190765723381	-3.009542298163	0.00261641644356151	0.0104778920193094	d__Bacteria	p__Bacteroidetes	c__Bacteroidia	o__Bacteroidales	f__Rikenellaceae	g__Alistipes					OTU1860	216.0605915142	-7.98494788334052	2.3259908118662	-3.43292322678352	0.000597111150088592	0.005562220169847	d__Bacteria	p__Firmicutes	c__Clostridia	o__Clostridiales	f__Ruminococcaceae	g__Anaerotruncus				OTU752	80.1826744854616	-6.10525427652525	2.29506094926052	-2.66017086757211	0.0078101018766161	0.025776343934249	d__Bacteria	p__Bacteroidetes	c__Bacteroidia	o__Bacteroidales	f__Rikenellaceae	g__Alistipes
OTU293	11425.0154853642	-0.927709756457426	0.3303633364721	-2.80814985816616	0.00498270340371986	0.0173746995328323	d__Bacteria	p__Bacteroidetes	c__Bacteroidia	o__Bacteroidales	f__Rikenellaceae	g__Alistipes					OTU1752	188.664357436234	-6.90785032080324	2.24495038702673	-3.07706146234802	0.00209052191341175	0.0139853052728445	d__Bacteria	p__Firmicutes	c__Clostridia	o__Clostridiales	f__Ruminococcaceae	g__Anaerotruncus				OTU80	40654.5399925134	-2.23562963087216	0.312405464424467	-7.15617966219245	8.29564081105201e-13	5.76434933113912e-11	d__Bacteria	p__Bacteroidetes	c__Bacteroidia	o__Bacteroidales	f__Rikenellaceae	g__Alistipes
OTU1372	579.873364108869	-6.07695199058943	2.16826496523853	-2.80267960236166	0.00506799892676876	0.0175841096366025	d__Bacteria	p__Bacteroidetes	c__Bacteroidia	o__Bacteroidales	f__Rikenellaceae	g__Alistipes					OTU1995	201.965536458935	6.95681335950207	2.43121976948663	2.86144981495073	0.0042170826188212	0.024585304791359	d__Bacteria	p__Firmicutes	c__Clostridia	o__Clostridiales	f__Ruminococcaceae	g__Anaerotruncus				OTU1211	354.318303161218	-7.56378879566973	2.54058071371491	-2.97718893748892	0.00290904676224995	0.012200912276908	d__Bacteria	p__Firmicutes	c__Clostridia	o__Clostridiales	f__Ruminococcaceae	g__Anaerofilum
OTU1095	644.301189148651	-8.9901847349218	2.13103649355865	-4.21869112147815	2.45724628658985e-05	0.000435695186401551	d__Bacteria	p__Firmicutes	c__Clostridia	o__Clostridiales	f__Ruminococcaceae	g__Anaerofilum					OTU3352	72.9057485158554	6.9563295882499	2.03241185576304	3.42269681635874	0.000620031923318045	0.00573272727754987	d__Bacteria	p__Actinobacteria	c__Actinobacteria	o__Actinomycetales	f__Micrococcaceae	g__Arthrobacter				OTU1257	754.075967752028	-9.61182105291393	2.05229351153578	-4.68345341389361	2.82081587191702e-06	4.29131219331281e-05	d__Bacteria	p__Firmicutes	c__Clostridia	o__Clostridiales	f__Ruminococcaceae	g__Anaerofilum
OTU1657	581.992488657336	-7.54510929848607	1.90938399910368	-3.95159344690643	7.76325464996605e-05	0.00098232767417081	d__Bacteria	p__Firmicutes	c__Clostridia	o__Clostridiales	f__Ruminococcaceae	g__Anaerofilum					OTU1341	2183.18141077066	-6.63106920237783	1.84993180428534	-3.58449386459385	0.000337732503272813	0.00374271666342414	d__Bacteria	p__Tenericutes	c__Mollicutes	o__Anaeroplasmatales	f__Anaeroplasmataceae	g__Asteroleplasma				OTU1533	232.106530624902	-7.0048846043772	2.76736543730754	-2.53124669042354	0.0113657879898393	0.0341371973386411	d__Bacteria	p__Firmicutes	c__Clostridia	o__Clostridiales	f__Ruminococcaceae	g__Anaerofilum
OTU2539	95.7851049226743	7.91499594006162	2.11122084800989	3.74901372706818	0.000177531369212624	0.00168830508047316	d__Bacteria	p__Firmicutes	c__Clostridia	o__Clostridiales	f__Ruminococcaceae	g__Anaerofilum					OTU942	3730.3568776214	-6.36096976343759	2.38000793282756	-2.67266746286869	0.00752508045816302	0.0420586562129068	d__Bacteria	p__Tenericutes	c__Mollicutes	o__Anaeroplasmatales	f__Anaeroplasmataceae	g__Asteroleplasma				OTU1546	462.579618566448	8.85050484637383	2.48658969143416	3.55929443319988	0.000371852462775497	0.00259087447641139	d__Bacteria	p__Firmicutes	c__Clostridia	o__Clostridiales	f__Ruminococcaceae	g__Anaerofilum
OTU1348	460.537218594705	-7.98553031656084	2.24806520827184	-3.55217913038188	0.000382054671595662	0.00268352828994715	d__Bacteria	p__Firmicutes	c__Clostridia	o__Clostridiales	f__Ruminococcaceae	g__Anaerofilum					OTU397	6132.08729673197	2.20533440423827	0.452600766518645	4.87258212397972	1.10149044657268e-06	0.000104886368079198	d__Bacteria	p__Bacteroidetes	c__Bacteroidia	o__Bacteroidales	f__Bacteroidaceae	g__Bacteroides				OTU1729	472.924087906107	-6.25885787693093	2.43820853053006	-2.56699039420154	0.0102585454193019	0.0317385322178403	d__Bacteria	p__Firmicutes	c__Clostridia	o__Clostridiales	f__Ruminococcaceae	g__Anaerofilum
OTU2197	266.561809173482	7.79879805715147	2.22138363852945	3.51078396449983	0.000446787334020771	0.00301493500201418	d__Bacteria	p__Firmicutes	c__Clostridia	o__Clostridiales	f__Ruminococcaceae	g__Anaerofilum					OTU6	274104.323792213	-0.946279096812351	0.219434435906732	-4.3123545896623	1.61525111135272e-05	0.000619822478699678	d__Bacteria	p__Bacteroidetes	c__Bacteroidia	o__Bacteroidales	f__Bacteroidaceae	g__Bacteroides				OTU1760	213.27248668191	-7.01849189876894	2.30652203758636	-3.04288959064679	0.00234318287569786	0.0102982231824387	d__Bacteria	p__Firmicutes	c__Clostridia	o__Clostridiales	f__Ruminococcaceae	g__Anaerofilum
OTU1601	325.216531615465	-8.72967420130784	2.49101329560751	-3.5044671245638	0.000457522053633603	0.00305007138785298	d__Bacteria	p__Firmicutes	c__Clostridia	o__Clostridiales	f__Ruminococcaceae	g__Anaerofilum					OTU11	182404.477102676	-0.963529972260241	0.233883989383865	-4.11969188142603	3.79379377454199e-05	0.000965727108351234	d__Bacteria	p__Bacteroidetes	c__Bacteroidia	o__Bacteroidales	f__Bacteroidaceae	g__Bacteroides				OTU1886	311.324551636528	-7.67222155120632	2.51275879708318	-3.05330601572753	0.00226335001607853	0.0100502122475611	d__Bacteria	p__Firmicutes	c__Clostridia	o__Clostridiales	f__Ruminococcaceae	g__Anaerofilum
OTU1955	238.845431700747	-7.07939304649314	2.04044690308117	-3.46953063851008	0.000521368598738413	0.00328538889057956	d__Bacteria	p__Firmicutes	c__Clostridia	o__Clostridiales	f__Ruminococcaceae	g__Anaerofilum					OTU2019	209.688449733302	-8.81089884442635	2.20702204429843	-3.99221152647216	6.54599410303849e-05	0.00135723797088	d__Bacteria	p__Bacteroidetes	c__Bacteroidia	o__Bacteroidales	f__Bacteroidaceae	g__Bacteroides				OTU2077	73.7661608998918	-5.94454309456385	2.26198917913049	-2.62801570821349	0.00858845496883482	0.0276123484435123	d__Bacteria	p__Firmicutes	c__Clostridia	o__Clostridiales	f__Ruminococcaceae	g__Anaerofilum
OTU1940	443.396804159104	-7.48746862591243	2.16510285177625	-3.45825077998936	0.000543695036237547	0.00339281538389984	d__Bacteria	p__Firmicutes	c__Clostridia	o__Clostridiales	f__Ruminococcaceae	g__Anaerofilum					OTU137	27417.4561941354	-1.27122092476382	0.33597045738704	-3.78372829161989	0.000154496481726595	0.00238128408947077	d__Bacteria	p__Bacteroidetes	c__Bacteroidia	o__Bacteroidales	f__Bacteroidaceae	g__Bacteroides				OTU2134	221.640451730014	-5.94445181484604	2.26463867427972	-2.62490077660477	0.00866742212789067	0.0278201526726678	d__Bacteria	p__Firmicutes	c__Clostridia	o__Clostridiales	f__Ruminococcaceae	g__Anaerofilum
OTU1886	311.324551636528	-7.64970386157123	2.21646966565897	-3.45130094947495	0.000557891104864139	0.00344782494136991	d__Bacteria	p__Firmicutes	c__Clostridia	o__Clostridiales	f__Ruminococcaceae	g__Anaerofilum					OTU9	190421.894989525	-0.843066957239723	0.224124127121438	-3.76160732031728	0.000168824953816483	0.0024522539901818	d__Bacteria	p__Bacteroidetes	c__Bacteroidia	o__Bacteroidales	f__Bacteroidaceae	g__Bacteroides				OTU2634	128.974642967293	-6.10673548563516	2.49386081172731	-2.44870742461584	0.0143369852950013	0.0413233062706819	d__Bacteria	p__Firmicutes	c__Clostridia	o__Clostridiales	f__Ruminococcaceae	g__Anaerofilum
OTU1760	213.27248668191	-6.98990707782925	2.02932722097997	-3.44444553128982	0.00057223191920177	0.00349455644719181	d__Bacteria	p__Firmicutes	c__Clostridia	o__Clostridiales	f__Ruminococcaceae	g__Anaerofilum					OTU212	10081.8587489467	-1.29078233606507	0.36515853680624	-3.5348546068635	0.000407999585289949	0.00423529739956684	d__Bacteria	p__Bacteroidetes	c__Bacteroidia	o__Bacteroidales	f__Bacteroidaceae	g__Bacteroides				OTU2654	117.631070995216	-6.10244356620219	2.45522866703145	-2.48548888669522	0.0129373626591239	0.0380571617810154	d__Bacteria	p__Firmicutes	c__Clostridia	o__Clostridiales	f__Ruminococcaceae	g__Anaerofilum
OTU1211	354.318303161218	-7.54409174844665	2.24194340853041	-3.36497866973002	0.000765495766362044	0.00439305717704646	d__Bacteria	p__Firmicutes	c__Clostridia	o__Clostridiales	f__Ruminococcaceae	g__Anaerofilum					OTU62	46454.5471911071	-1.11837595162469	0.33918895887375	-3.29720623966703	0.000976517666266187	0.00784570912490739	d__Bacteria	p__Bacteroidetes	c__Bacteroidia	o__Bacteroidales	f__Bacteroidaceae	g__Bacteroides				OTU2963	53.8067073949308	-5.9510808341345	2.11132936873206	-2.81864162089895	0.00482273308390995	0.0179699228387427	d__Bacteria	p__Firmicutes	c__Clostridia	o__Clostridiales	f__Ruminococcaceae	g__Anaerofilum
OTU2963	53.8067073949308	-5.9139754097485	1.85167054652922	-3.19385941566857	0.00140384464000459	0.00656233558082146	d__Bacteria	p__Firmicutes	c__Clostridia	o__Clostridiales	f__Ruminococcaceae	g__Anaerofilum					OTU12	331767.493545943	-1.46945190365858	0.462943333671019	-3.1741506935767	0.00150275648539791	0.01091956203826	d__Bacteria	p__Bacteroidetes	c__Bacteroidia	o__Bacteroidales	f__Bacteroidaceae	g__Bacteroides				OTU320	17756.4872431714	1.41982867693364	0.599476249876328	2.36844858695662	0.0178628628826745	0.0497028360079611	d__Bacteria	p__Firmicutes	c__Clostridia	o__Clostridiales	f__Lachnospiraceae	g__Anaerostipes
OTU2077	73.7661608998918	-5.91382491554783	1.98892225692155	-2.97338163669667	0.0029453798154621	0.0114735931902319	d__Bacteria	p__Firmicutes	c__Clostridia	o__Clostridiales	f__Ruminococcaceae	g__Anaerofilum					OTU211	15510.6439223475	-1.05503521083236	0.334474720364754	-3.15430478477361	0.00160880971206577	0.0114577555947953	d__Bacteria	p__Bacteroidetes	c__Bacteroidia	o__Bacteroidales	f__Bacteroidaceae	g__Bacteroides				OTU1326	507.36455128815	-8.17820024035685	2.35555659490705	-3.47187592861871	0.000516835141097375	0.00336400796901608	d__Bacteria	p__Firmicutes	c__Clostridia	o__Clostridiales	f__Ruminococcaceae	g__Anaerotruncus
OTU1533	232.106530624902	-6.98948326036816	2.4471979203041	-2.8561168683486	0.0042885724520926	0.0154424646699301	d__Bacteria	p__Firmicutes	c__Clostridia	o__Clostridiales	f__Ruminococcaceae	g__Anaerofilum					OTU22	137731.933236093	-1.23683171244516	0.393346720858673	-3.14438038213505	0.00166438939997998	0.0116916534080561	d__Bacteria	p__Bacteroidetes	c__Bacteroidia	o__Bacteroidales	f__Bacteroidaceae	g__Bacteroides				OTU1485	575.547706188222	-8.65188708361144	2.43062039991155	-3.55953857867987	0.0003715069584022	0.00259087447641139	d__Bacteria	p__Firmicutes	c__Clostridia	o__Clostridiales	f__Ruminococcaceae	g__Anaerotruncus
OTU2654	117.631070995216	-6.07695226835434	2.16427364109976	-2.80784839446938	0.00498736999425525	0.0173746995328323	d__Bacteria	p__Firmicutes	c__Clostridia	o__Clostridiales	f__Ruminococcaceae	g__Anaerofilum					OTU26	219451.618310513	-1.34915859640305	0.444317057249367	-3.03647716060076	0.00239360241743136	0.0155402823616566	d__Bacteria	p__Bacteroidetes	c__Bacteroidia	o__Bacteroidales	f__Bacteroidaceae	g__Bacteroides				OTU1688	271.642347508699	-7.08952784377508	2.68081516138706	-2.64454183409905	0.00818015943113026	0.026592646121223	d__Bacteria	p__Firmicutes	c__Clostridia	o__Clostridiales	f__Ruminococcaceae	g__Anaerotruncus
OTU2634	128.974642967293	-6.07929194691586	2.19893651900836	-2.76465095484311	0.00569837343017069	0.0193023953741355	d__Bacteria	p__Firmicutes	c__Clostridia	o__Clostridiales	f__Ruminococcaceae	g__Anaerofilum					OTU51	108703.671954763	-1.28449886843491	0.460953727459244	-2.7866113059005	0.00532623230575431	0.0301624300839082	d__Bacteria	p__Bacteroidetes	c__Bacteroidia	o__Bacteroidales	f__Bacteroidaceae	g__Bacteroides				OTU1860	216.0605915142	-7.00963604026348	2.63352717615038	-2.66169117362593	0.00777491760233094	0.0256932045701708	d__Bacteria	p__Firmicutes	c__Clostridia	o__Clostridiales	f__Ruminococcaceae	g__Anaerotruncus
OTU1460	458.822997789428	-5.91354388222649	2.25972139852258	-2.61693493989693	0.00887232503029739	0.0279886474268645	d__Bacteria	p__Firmicutes	c__Clostridia	o__Clostridiales	f__Ruminococcaceae	g__Anaerofilum					OTU67	66239.1409754131	-0.797919851447775	0.301583938751712	-2.64576374574339	0.0081506719969566	0.0454563507682764	d__Bacteria	p__Bacteroidetes	c__Bacteroidia	o__Bacteroidales	f__Bacteroidaceae	g__Bacteroides				OTU1995	201.965536458935	7.87214749778311	2.68644552184902	2.93032091429305	0.00338612108963305	0.0137314153335119	d__Bacteria	p__Firmicutes	c__Clostridia	o__Clostridiales	f__Ruminococcaceae	g__Anaerotruncus
OTU1856	219.899207088822	7.79868673431816	2.26790084095919	3.43872474204814	0.000584461178249172	0.00353491694234613	d__Bacteria	p__Firmicutes	c__Clostridia	o__Clostridiales	f__Eubacteriaceae	g__Anaerofustis					OTU2357	73.3332034684686	6.79572396779496	2.03524569228352	3.3390189663884	0.000840748237629528	0.0070409241659463	d__Bacteria	p__Actinobacteria	c__Actinobacteria	o__Bifidobacteriales	f__Bifidobacteriaceae	g__Bifidobacterium				OTU2157	153.292836922204	7.87227709322888	2.42636690908418	3.24447100879736	0.00117668994884954	0.00614892247661008	d__Bacteria	p__Firmicutes	c__Clostridia	o__Clostridiales	f__Ruminococcaceae	g__Anaerotruncus
OTU128	45420.3496051381	-0.944254163470072	0.305551042054709	-3.09033200188204	0.00199932873450893	0.00856712362737075	d__Bacteria	p__Firmicutes	c__Clostridia	o__Clostridiales	f__Lachnospiraceae	g__Anaerostipes					OTU1959	123.018592544295	6.79787341714193	2.10644782412246	3.22717388928154	0.0012501945870387	0.00934375082347822	d__Bacteria	p__Proteobacteria	c__Deltaproteobacteria	o__Desulfovibrionales	f__Desulfovibrionaceae	g__Bilophila				OTU2177	139.593185262527	7.87289253081318	2.46324120824778	3.19615168195954	0.00139273873789329	0.00702104175514441	d__Bacteria	p__Firmicutes	c__Clostridia	o__Clostridiales	f__Ruminococcaceae	g__Anaerotruncus
OTU1580	291.824761829607	-8.68458818163047	2.28488457191312	-3.80088705065696	0.000144179016453248	0.00149469456169879	d__Bacteria	p__Firmicutes	c__Clostridia	o__Clostridiales	f__Ruminococcaceae	g__Anaerotruncus					OTU2412	122.935003922646	-6.90967087142832	1.49716949546527	-4.61515606105844	3.92800040793789e-06	0.000262617510277224	d__Bacteria	p__Firmicutes	c__Clostridia	o__Clostridiales	f__Lachnospiraceae	g__Blautia				OTU2405	81.0564603414394	-5.93593323318163	2.43221456254692	-2.44054670364516	0.0146650495578937	0.0420801812648935	d__Bacteria	p__Firmicutes	c__Clostridia	o__Clostridiales	f__Ruminococcaceae	g__Anaerotruncus
OTU1496	385.775544169171	-7.89557810901877	2.16031958773626	-3.65481947848851	0.000257363002236081	0.00210057231348878	d__Bacteria	p__Firmicutes	c__Clostridia	o__Clostridiales	f__Ruminococcaceae	g__Anaerotruncus					OTU2258	424.663109916756	6.9579023258706	1.98853077046945	3.4990166756273	0.000466977374883215	0.00467586023376101	d__Bacteria	p__Firmicutes	c__Clostridia	o__Clostridiales	f__Lachnospiraceae	g__Blautia				OTU1341	2183.18141077066	-13.6504212427176	2.30541458085072	-5.92102668045088	3.19937944646654e-09	9.34727790552896e-08	d__Bacteria	p__Tenericutes	c__Mollicutes	o__Anaeroplasmatales	f__Anaeroplasmataceae	g__Asteroleplasma
OTU2177	139.593185262527	7.8180987722992	2.23423352610499	3.49923080150388	0.000466602499173862	0.00307598724455385	d__Bacteria	p__Firmicutes	c__Clostridia	o__Clostridiales	f__Ruminococcaceae	g__Anaerotruncus					OTU2223	106.416575562278	-8.07105764792075	1.98692775675636	-4.06207906677829	4.86375967059089e-05	0.00111649340295439	d__Bacteria	p__Firmicutes	c__Clostridia	o__Clostridiales	f__Ruminococcaceae	g__Butyricicoccus				OTU942	3730.3568776214	-7.31928128549873	2.66215541061642	-2.74938166881999	0.00597078170240352	0.0210863732924168	d__Bacteria	p__Tenericutes	c__Mollicutes	o__Anaeroplasmatales	f__Anaeroplasmataceae	g__Asteroleplasma
OTU1860	216.0605915142	-6.99065682387238	2.32599384948512	-3.00544940194912	0.00265188713413583	0.0106034242952772	d__Bacteria	p__Firmicutes	c__Clostridia	o__Clostridiales	f__Ruminococcaceae	g__Anaerotruncus					OTU2051	103.30389489146	-7.98504802830323	2.18817238194991	-3.64918600297279	0.000263072578453726	0.00313287882554444	d__Bacteria	p__Firmicutes	c__Clostridia	o__Clostridiales	f__Ruminococcaceae	g__Butyricicoccus				OTU1179	326.445985478587	-8.09244166646809	2.53297331359214	-3.19483889666085	0.00139908915551583	0.00703804609868891	d__Bacteria	p__Bacteroidetes	c__Bacteroidia	o__Bacteroidales	f__Bacteroidaceae	g__Bacteroides
OTU1688	271.642347508699	-7.07190858171644	2.36881924363332	-2.98541503355464	0.00283193799778857	0.0111499427141109	d__Bacteria	p__Firmicutes	c__Clostridia	o__Clostridiales	f__Ruminococcaceae	g__Anaerotruncus					OTU3249	70.225750239152	7.87349971575064	1.94156563381942	4.05523232313399	5.0084498073275e-05	0.00113953313757867	d__Bacteria	p__Bacteroidetes	c__Bacteroidia	o__Bacteroidales	f__Porphyromonadaceae	g__Butyricimonas				OTU1247	784.652474365281	-9.44848625133504	1.98413764775878	-4.762011477383	1.91672778284842e-06	3.06081188180328e-05	d__Bacteria	p__Bacteroidetes	c__Bacteroidia	o__Bacteroidales	f__Bacteroidaceae	g__Bacteroides
OTU2057	222.863324978439	-6.90491015457728	2.37082225447818	-2.91245374533447	0.00358601305945227	0.0134987402281871	d__Bacteria	p__Firmicutes	c__Clostridia	o__Clostridiales	f__Ruminococcaceae	g__Anaerotruncus					OTU2897	22.9828963209188	6.95966293520617	1.57251130899753	4.42582695296668	9.6073519848079e-06	0.000460487265712874	d__Bacteria	p__Firmicutes	c__Clostridia	o__Clostridiales	f__Christensenellaceae	g__Christensenella				OTU19	210171.49436114	-0.550820357225592	0.201595114904788	-2.73231004375151	0.00628919261696371	0.0219694486660512	d__Bacteria	p__Bacteroidetes	c__Bacteroidia	o__Bacteroidales	f__Bacteroidaceae	g__Bacteroides
OTU2405	81.0564603414394	-5.91433307374157	2.14401287958503	-2.75853430268864	0.00580612111537941	0.0195642691843256	d__Bacteria	p__Firmicutes	c__Clostridia	o__Clostridiales	f__Ruminococcaceae	g__Anaerotruncus					OTU1988	214.58681352955	7.87376389811776	1.91011397854121	4.12214348807139	3.75363261228094e-05	0.00096505894461743	d__Bacteria	p__Firmicutes	c__Clostridia	o__Clostridiales	f__Ruminococcaceae	g__Clostridium_III				OTU2063	142.751861978299	-5.93580149075875	2.48146495839925	-2.39205533435694	0.0167543162067709	0.0473355461182505	d__Bacteria	p__Bacteroidetes	c__Bacteroidia	o__Bacteroidales	f__Bacteroidaceae	g__Bacteroides
OTU1752	188.664357436234	-5.91349340799769	2.24495031029515	-2.63413109006419	0.00843529135042382	0.0267742395826415	d__Bacteria	p__Firmicutes	c__Clostridia	o__Clostridiales	f__Ruminococcaceae	g__Anaerotruncus					OTU1996	248.745688685384	-7.98616367174907	2.02954348014123	-3.93495569318542	8.32120455515618e-05	0.00158657262767177	d__Bacteria	p__Firmicutes	c__Clostridia	o__Clostridiales	f__Ruminococcaceae	g__Clostridium_III				OTU2269	100.053021516187	-6.2644710273186	2.44407659226697	-2.56312385918646	0.0103735034523068	0.0320171397069398	d__Bacteria	p__Bacteroidetes	c__Bacteroidia	o__Bacteroidales	f__Bacteroidaceae	g__Bacteroides
OTU1341	2183.18141077066	-5.04450111539047	1.84968216949431	-2.72722589782525	0.00638692972896679	0.0212980497187725	d__Bacteria	p__Tenericutes	c__Mollicutes	o__Anaeroplasmatales	f__Anaeroplasmataceae	g__Asteroleplasma					OTU2160	153.546319250444	-7.98509760306684	2.22337226101613	-3.59143529092042	0.000328861835000487	0.0036601895142262	d__Bacteria	p__Firmicutes	c__Clostridia	o__Clostridiales	f__Ruminococcaceae	g__Clostridium_III				OTU28	164248.971525918	-2.59313156209955	0.404224400907029	-6.41507923886061	1.40749633871933e-10	6.57940561244981e-09	d__Bacteria	p__Bacteroidetes	c__Bacteroidia	o__Bacteroidales	f__Bacteroidaceae	g__Bacteroides
OTU2180	44.1202580674207	7.82011533313557	1.72551149160317	4.53205636194862	5.8412258779487e-06	0.000155178042316816	d__Bacteria	p__Proteobacteria	c__Alphaproteobacteria	o__Caulobacterales	f__Caulobacteraceae	g__Asticcacaulis					OTU2370	74.6204944452309	6.95807458260046	1.98762542945909	3.50069710292146	0.000464042941938683	0.00467586023376101	d__Bacteria	p__Firmicutes	c__Clostridia	o__Clostridiales	f__Ruminococcaceae	g__Clostridium_III				OTU3428	6780.63826508267	-2.29966627160457	0.962468345897023	-2.3893422380154	0.0168785711655118	0.047582024634354	d__Bacteria	p__Bacteroidetes	c__Bacteroidia	o__Bacteroidales	f__Bacteroidaceae	g__Bacteroides
OTU147	29472.1822043862	-1.36996855751063	0.322879815519389	-4.24296748097084	2.20583409585693e-05	0.000402499125989636	d__Bacteria	p__Firmicutes	c__Bacilli	o__Bacillales	f__Bacillaceae_1	g__Bacillus					OTU1964	201.570057845275	-7.06984488959298	2.11540441829363	-3.34207720682356	0.000831539278254055	0.00701247222455592	d__Bacteria	p__Firmicutes	c__Clostridia	o__Clostridiales	f__Ruminococcaceae	g__Clostridium_III				OTU3470	1582.84762041231	-10.0506949170691	1.96622255213802	-5.11167716296421	3.19311173042633e-07	6.413664264786e-06	d__Bacteria	p__Bacteroidetes	c__Bacteroidia	o__Bacteroidales	f__Bacteroidaceae	g__Bacteroides
OTU19	210171.49436114	-0.907993980210694	0.180316220980709	-5.03556460573691	4.76442398520864e-07	2.14900597648621e-05	d__Bacteria	p__Bacteroidetes	c__Bacteroidia	o__Bacteroidales	f__Bacteroidaceae	g__Bacteroides					OTU2110	174.820738465528	-7.07024016175318	2.2559922444107	-3.13398247678818	0.00172451154042853	0.0119830247849777	d__Bacteria	p__Firmicutes	c__Clostridia	o__Clostridiales	f__Ruminococcaceae	g__Clostridium_III				OTU35	145741.031486634	-2.40486218084116	0.366315877647123	-6.56499575253955	5.20343454997569e-11	2.6756060455975e-09	d__Bacteria	p__Bacteroidetes	c__Bacteroidia	o__Bacteroidales	f__Bacteroidaceae	g__Bacteroides
OTU6	274104.323792213	-1.07937361625658	0.219448405663028	-4.91857579459476	8.71761613703851e-07	3.44815247512708e-05	d__Bacteria	p__Bacteroidetes	c__Bacteroidia	o__Bacteroidales	f__Bacteroidaceae	g__Bacteroides					OTU1928	86.7689288046097	6.79566969838739	2.17341268774206	3.12672772028737	0.00176763551184497	0.012216642206864	d__Bacteria	p__Firmicutes	c__Clostridia	o__Clostridiales	f__Ruminococcaceae	g__Clostridium_III				OTU3503	4648.69661113448	-3.39582096160245	1.08881821210937	-3.11881352078389	0.00181580843695072	0.00856962140434848	d__Bacteria	p__Bacteroidetes	c__Bacteroidia	o__Bacteroidales	f__Bacteroidaceae	g__Bacteroides
OTU1086	871.181954661546	-9.00974600089233	2.00117571857378	-4.50222632488941	6.72453162591073e-06	0.000172887708102165	d__Bacteria	p__Bacteroidetes	c__Bacteroidia	o__Bacteroidales	f__Bacteroidaceae	g__Bacteroides					OTU1740	308.560523892378	-7.23266441681444	2.42798902201276	-2.97887031252665	0.00289313200889476	0.0176680341920865	d__Bacteria	p__Firmicutes	c__Clostridia	o__Clostridiales	f__Ruminococcaceae	g__Clostridium_III				OTU36	148160.652502531	-1.58180914531064	0.567822683158045	-2.78574490281567	0.00534048812085136	0.0195034019299842	d__Bacteria	p__Bacteroidetes	c__Bacteroidia	o__Bacteroidales	f__Bacteroidaceae	g__Bacteroides
OTU339	8284.25423807018	-3.11530882069149	0.716534789887838	-4.34774258648229	1.37545900225559e-05	0.00029469209123326	d__Bacteria	p__Bacteroidetes	c__Bacteroidia	o__Bacteroidales	f__Bacteroidaceae	g__Bacteroides					OTU1987	181.175691213742	6.95698707347981	2.42553630617642	2.86822631999548	0.00412780144653137	0.0241194943614367	d__Bacteria	p__Firmicutes	c__Clostridia	o__Clostridiales	f__Ruminococcaceae	g__Clostridium_III				OTU397	6132.08729673197	1.34133832413913	0.506249130598067	2.6495617336755	0.00805962462136691	0.0263294725559521	d__Bacteria	p__Bacteroidetes	c__Bacteroidia	o__Bacteroidales	f__Bacteroidaceae	g__Bacteroides
OTU9	190421.894989525	-0.942886467938659	0.224141724560563	-4.20665304412741	2.59180584680212e-05	0.000453301553206004	d__Bacteria	p__Bacteroidetes	c__Bacteroidia	o__Bacteroidales	f__Bacteroidaceae	g__Bacteroides					OTU152	28182.9811596633	-1.040054258271	0.366948801809373	-2.83433071083116	0.00459217815348152	0.0265314382755079	d__Bacteria	p__Firmicutes	c__Clostridia	o__Clostridiales	f__Ruminococcaceae	g__Clostridium_III				OTU614	2987.16577735874	-3.74932485604085	0.986402671036174	-3.80100841789322	0.000144108405656951	0.00122580398157848	d__Bacteria	p__Bacteroidetes	c__Bacteroidia	o__Bacteroidales	f__Bacteroidaceae	g__Bacteroides
OTU84	30706.5631947759	-1.56711178793401	0.38624879999228	-4.05725995256252	4.96518075141055e-05	0.000708760021630092	d__Bacteria	p__Bacteroidetes	c__Bacteroidia	o__Bacteroidales	f__Bacteroidaceae	g__Bacteroides					OTU1836	193.472362352853	8.78449934374791	1.98884172373498	4.41689212314538	1.00130170764091e-05	0.000460487265712874	d__Bacteria	p__Firmicutes	c__Clostridia	o__Clostridiales	f__Ruminococcaceae	g__Clostridium_IV				OTU62	46454.5471911071	-1.17525391848429	0.37929171736825	-3.09854886006712	0.00194470900408544	0.00900873306216876	d__Bacteria	p__Bacteroidetes	c__Bacteroidia	o__Bacteroidales	f__Bacteroidaceae	g__Bacteroides
OTU135	13652.786924101	-1.9455632787154	0.515079260434506	-3.77721144717452	0.000158594082020886	0.00158262842926182	d__Bacteria	p__Bacteroidetes	c__Bacteroidia	o__Bacteroidales	f__Bacteroidaceae	g__Bacteroides					OTU2398	74.6320983753621	8.37107794651764	2.05896992263053	4.0656630553509	4.78960932552039e-05	0.00111649340295439	d__Bacteria	p__Firmicutes	c__Clostridia	o__Clostridiales	f__Ruminococcaceae	g__Clostridium_IV				OTU64	81661.4975144394	-2.43725092000466	0.417683700224755	-5.83515928127714	5.37392050930602e-09	1.48562899241137e-07	d__Bacteria	p__Bacteroidetes	c__Bacteroidia	o__Bacteroidales	f__Bacteroidaceae	g__Bacteroides
OTU26	219451.618310513	-1.6512003818354	0.444331203228533	-3.71614770657046	0.000202283356400605	0.0018377049798797	d__Bacteria	p__Bacteroidetes	c__Bacteroidia	o__Bacteroidales	f__Bacteroidaceae	g__Bacteroides					OTU2263	108.804523796946	8.53350241383449	2.14621478162414	3.97607102835103	7.00632069427839e-05	0.00140728519570232	d__Bacteria	p__Firmicutes	c__Clostridia	o__Clostridiales	f__Ruminococcaceae	g__Clostridium_IV				OTU68	71728.1503079995	-2.89252122737491	0.465896390698241	-6.2085074817598	5.34901766323647e-10	2.02240064885014e-08	d__Bacteria	p__Bacteroidetes	c__Bacteroidia	o__Bacteroidales	f__Bacteroidaceae	g__Bacteroides
OTU12	331767.493545943	-1.69756695648274	0.462951945585546	-3.66683188756371	0.000245574126497028	0.00204485052230489	d__Bacteria	p__Bacteroidetes	c__Bacteroidia	o__Bacteroidales	f__Bacteroidaceae	g__Bacteroides					OTU3449	36.2472306895986	6.79699825168402	1.7094002654672	3.97624733597799	7.0011309299816e-05	0.00140728519570232	d__Bacteria	p__Firmicutes	c__Clostridia	o__Clostridiales	f__Ruminococcaceae	g__Clostridium_IV				OTU859	23738.4754931244	-1.81740124165211	0.604078522073878	-3.0085513310633	0.00262496454278629	0.0112189408523191	d__Bacteria	p__Bacteroidetes	c__Bacteroidia	o__Bacteroidales	f__Bacteroidaceae	g__Bacteroides
OTU62	46454.5471911071	-1.23324798599301	0.339237864563995	-3.63534886525133	0.000277604705627147	0.00220966470020865	d__Bacteria	p__Bacteroidetes	c__Bacteroidia	o__Bacteroidales	f__Bacteroidaceae	g__Bacteroides					OTU2480	72.6850004839993	7.79087091981908	2.01049771432483	3.87509563642327	0.000106582831583125	0.00188982386207044	d__Bacteria	p__Firmicutes	c__Clostridia	o__Clostridiales	f__Ruminococcaceae	g__Clostridium_IV				OTU86	22759.9994628862	-1.47289376911394	0.374414531841265	-3.93385844793646	8.35930241314785e-05	0.000787244194293155	d__Bacteria	p__Bacteroidetes	c__Bacteroidia	o__Bacteroidales	f__Bacteroidaceae	g__Bacteroides
OTU1179	326.445985478587	-8.070777574295	2.23480241975355	-3.61140542132805	0.00030454214745282	0.00233724734657075	d__Bacteria	p__Bacteroidetes	c__Bacteroidia	o__Bacteroidales	f__Bacteroidaceae	g__Bacteroides					OTU1448	443.55279638981	-7.89875260346762	2.28320915051058	-3.45949585989583	0.000541187596964165	0.00528863638091731	d__Bacteria	p__Firmicutes	c__Clostridia	o__Clostridiales	f__Ruminococcaceae	g__Clostridium_IV				OTU908	388.430222925673	-7.02322377561728	2.44653316408673	-2.8706840678528	0.0040958465758088	0.0160036801617088	d__Bacteria	p__Bacteroidetes	c__Bacteroidia	o__Bacteroidales	f__Bacteroidaceae	g__Bacteroides
OTU2019	209.688449733302	-7.81641869250709	2.20701042653005	-3.54163197352737	0.000397659875408227	0.00276319875587717	d__Bacteria	p__Bacteroidetes	c__Bacteroidia	o__Bacteroidales	f__Bacteroidaceae	g__Bacteroides					OTU2037	148.151946665272	7.87220090200593	2.42524549083589	3.24593981588753	0.00117063584558896	0.00898419331047529	d__Bacteria	p__Firmicutes	c__Clostridia	o__Clostridiales	f__Ruminococcaceae	g__Clostridium_IV				OTU959	1063.54363335259	-9.06551751900484	2.09250434272116	-4.3323769198088	1.47508128111624e-05	0.000182328556430282	d__Bacteria	p__Bacteroidetes	c__Bacteroidia	o__Bacteroidales	f__Bacteroidaceae	g__Bacteroides
OTU564	284.081117701604	-7.15422087037558	2.04647539983422	-3.49587435595617	0.000472511133462831	0.00310697218448322	d__Bacteria	p__Bacteroidetes	c__Bacteroidia	o__Bacteroidales	f__Bacteroidaceae	g__Bacteroides					OTU2651	87.3784157085828	6.79546653289182	2.09876765314155	3.23783650978229	0.00120439807329962	0.00916126463447731	d__Bacteria	p__Firmicutes	c__Clostridia	o__Clostridiales	f__Ruminococcaceae	g__Clostridium_IV				OTU105	27220.2903003869	-1.97076849863461	0.403425204331573	-4.88509016658971	1.03381532526127e-06	1.77195946749781e-05	d__Bacteria	p__Bacteroidetes	c__Bacteroidia	o__Bacteroidales	f__Porphyromonadaceae	g__Barnesiella
OTU328	8989.68337826078	-1.61436881126787	0.463451491601391	-3.4833609137596	0.000495160336707652	0.00317976497113741	d__Bacteria	p__Bacteroidetes	c__Bacteroidia	o__Bacteroidales	f__Bacteroidaceae	g__Bacteroides					OTU2201	96.4494569599392	6.79496665341361	2.21825198246536	3.06320774516414	0.00218977982669037	0.014489073060151	d__Bacteria	p__Firmicutes	c__Clostridia	o__Clostridiales	f__Ruminococcaceae	g__Clostridium_IV				OTU127	25309.9550304271	-1.84492916796971	0.252400952987973	-7.30951744091718	2.68103455513631e-13	2.15404370039233e-11	d__Bacteria	p__Bacteroidetes	c__Bacteroidia	o__Bacteroidales	f__Porphyromonadaceae	g__Barnesiella
OTU137	27417.4561941354	-1.10027982634094	0.336063425618845	-3.27402431346055	0.00106027488015909	0.00552934425332456	d__Bacteria	p__Bacteroidetes	c__Bacteroidia	o__Bacteroidales	f__Bacteroidaceae	g__Bacteroides					OTU2438	158.362213813219	6.79285292032676	2.23980032646785	3.03279396830835	0.0024230096870237	0.0155852657122299	d__Bacteria	p__Firmicutes	c__Clostridia	o__Clostridiales	f__Ruminococcaceae	g__Clostridium_IV				OTU1324	522.989664092406	-8.4356181931037	2.02973680122719	-4.15601578884686	3.23845453960714e-05	0.000368410027492477	d__Bacteria	p__Bacteroidetes	c__Bacteroidia	o__Bacteroidales	f__Porphyromonadaceae	g__Barnesiella
OTU908	388.430222925673	-6.99150519831844	2.15552279419617	-3.24353109006471	0.00118057925591876	0.00595150836660223	d__Bacteria	p__Bacteroidetes	c__Bacteroidia	o__Bacteroidales	f__Bacteroidaceae	g__Bacteroides					OTU2533	128.609188476757	6.79305527725404	2.38153831941198	2.85238126209588	0.00433930204062938	0.0251836242583705	d__Bacteria	p__Firmicutes	c__Clostridia	o__Clostridiales	f__Ruminococcaceae	g__Clostridium_IV				OTU1380	502.053636302413	-8.87699724063493	2.60597950165889	-3.40639565084226	0.000658267085124804	0.00399152046192422	d__Bacteria	p__Bacteroidetes	c__Bacteroidia	o__Bacteroidales	f__Porphyromonadaceae	g__Barnesiella
OTU67	66239.1409754131	-0.938147098249542	0.301616338204906	-3.11039880608922	0.00186834901267941	0.00812779240541244	d__Bacteria	p__Bacteroidetes	c__Bacteroidia	o__Bacteroidales	f__Bacteroidaceae	g__Bacteroides					OTU682	113.743766257662	-7.07031337346395	2.21194619146507	-3.19642195671178	0.00139143462504202	0.0102210812028087	d__Bacteria	p__Firmicutes	c__Clostridia	o__Clostridiales	f__Clostridiaceae_1	g__Clostridium_sensu_stricto				OTU1466	392.950011592066	-7.56759282644938	2.50096500887429	-3.02586913435292	0.00247919579370872	0.0107306605818604	d__Bacteria	p__Bacteroidetes	c__Bacteroidia	o__Bacteroidales	f__Porphyromonadaceae	g__Barnesiella
OTU124	32684.243484566	-0.955180023574422	0.312126893298731	-3.06022981063742	0.00221167214977958	0.00920098559398592	d__Bacteria	p__Bacteroidetes	c__Bacteroidia	o__Bacteroidales	f__Bacteroidaceae	g__Bacteroides					OTU3237	23.5887861336074	-7.98606399296972	1.56571049728915	-5.10060065816554	3.38577257475784e-07	5.80321419313494e-05	d__Bacteria	p__Firmicutes	c__Clostridia	o__Clostridiales	f__Lachnospiraceae	g__Clostridium_XlVa				OTU1508	417.222267048801	-7.73523268470311	2.55975022469665	-3.02187010672879	0.00251218323260391	0.0108373734695513	d__Bacteria	p__Bacteroidetes	c__Bacteroidia	o__Bacteroidales	f__Porphyromonadaceae	g__Barnesiella
OTU51	108703.671954763	-1.38869053173587	0.460975877274725	-3.01250152165395	0.00259104137096468	0.0104086990074222	d__Bacteria	p__Bacteroidetes	c__Bacteroidia	o__Bacteroidales	f__Bacteroidaceae	g__Bacteroides					OTU102	35354.8648856291	1.81580913662605	0.378402519865978	4.79861798295943	1.59764186321988e-06	0.000136917907677943	d__Bacteria	p__Firmicutes	c__Clostridia	o__Clostridiales	f__Lachnospiraceae	g__Clostridium_XlVa				OTU1552	699.294252569217	-9.40141549532995	2.50790322198662	-3.74871542606125	0.00017774262596616	0.00146466760050961	d__Bacteria	p__Bacteroidetes	c__Bacteroidia	o__Bacteroidales	f__Porphyromonadaceae	g__Barnesiella
OTU2269	100.053021516187	-6.2391574838645	2.1542016246682	-2.89627368785662	0.00377622904527927	0.0140298914384581	d__Bacteria	p__Bacteroidetes	c__Bacteroidia	o__Bacteroidales	f__Bacteroidaceae	g__Bacteroides					OTU1800	235.044076683734	-6.90861928451987	1.83448818816002	-3.76596553148111	0.000165906681099647	0.00244566401600843	d__Bacteria	p__Firmicutes	c__Clostridia	o__Clostridiales	f__Lachnospiraceae	g__Clostridium_XlVa				OTU164	19307.9614022567	-2.12918118427506	0.33815098639651	-6.29653991835003	3.04362927109929e-10	1.2621243316123e-08	d__Bacteria	p__Bacteroidetes	c__Bacteroidia	o__Bacteroidales	f__Porphyromonadaceae	g__Barnesiella
OTU11	182404.477102676	-0.675267775915406	0.23389576601344	-2.88704574445612	0.00388877687632074	0.0143650076853745	d__Bacteria	p__Bacteroidetes	c__Bacteroidia	o__Bacteroidales	f__Bacteroidaceae	g__Bacteroides					OTU264	8820.24896179192	1.37452966851326	0.381637528217156	3.60166274772415	0.000316188382308391	0.00363358429485508	d__Bacteria	p__Firmicutes	c__Clostridia	o__Clostridiales	f__Lachnospiraceae	g__Clostridium_XlVa				OTU168	30005.0161050451	-2.05546136574141	0.47397656631208	-4.33663077846771	1.44683357639361e-05	0.000179700923908598	d__Bacteria	p__Bacteroidetes	c__Bacteroidia	o__Bacteroidales	f__Porphyromonadaceae	g__Barnesiella
OTU2063	142.751861978299	-5.90797195750426	2.1877487103365	-2.70048014636724	0.00692394694228379	0.0228516913846106	d__Bacteria	p__Bacteroidetes	c__Bacteroidia	o__Bacteroidales	f__Bacteroidaceae	g__Bacteroides					OTU1152	392.169517209382	7.9472504300191	2.25866677698174	3.51855816493614	0.000433898687823542	0.00442679970791399	d__Bacteria	p__Firmicutes	c__Clostridia	o__Clostridiales	f__Lachnospiraceae	g__Clostridium_XlVa				OTU186	12681.5827792841	-1.81527803678615	0.453621765083297	-4.00174369158151	6.28773904699413e-05	0.000636447916922122	d__Bacteria	p__Bacteroidetes	c__Bacteroidia	o__Bacteroidales	f__Porphyromonadaceae	g__Barnesiella
OTU28	164248.971525918	-0.873260619453584	0.361515967202839	-2.41555200510304	0.0157113786974109	0.0464832619459648	d__Bacteria	p__Bacteroidetes	c__Bacteroidia	o__Bacteroidales	f__Bacteroidaceae	g__Bacteroides					OTU2593	131.2751273938	-7.06848041873754	2.12223611908031	-3.33067576938646	0.000866354482814121	0.00721344103266118	d__Bacteria	p__Firmicutes	c__Clostridia	o__Clostridiales	f__Lachnospiraceae	g__Clostridium_XlVa				OTU194	12540.4554730504	-1.91486588475005	0.427024870030684	-4.48420225410398	7.31872198430547e-06	9.80022615710904e-05	d__Bacteria	p__Bacteroidetes	c__Bacteroidia	o__Bacteroidales	f__Porphyromonadaceae	g__Barnesiella
OTU1380	502.053636302413	-8.85731192976483	2.30094578611479	-3.84942226071334	0.000118396751512026	0.00129531084313795	d__Bacteria	p__Bacteroidetes	c__Bacteroidia	o__Bacteroidales	f__Porphyromonadaceae	g__Barnesiella					OTU106	29045.158796855	1.05444718719096	0.325946368684159	3.23503277992558	0.00121628766115298	0.00922441173104515	d__Bacteria	p__Firmicutes	c__Clostridia	o__Clostridiales	f__Lachnospiraceae	g__Clostridium_XlVa				OTU288	8405.53395810939	-2.49202864364296	0.747324906708827	-3.33459867491597	0.000854225867467756	0.00488047712279911	d__Bacteria	p__Bacteroidetes	c__Bacteroidia	o__Bacteroidales	f__Porphyromonadaceae	g__Barnesiella
OTU194	12540.4554730504	-1.19208600652363	0.381802559354606	-3.12225776730966	0.00179469727173613	0.00789440029139319	d__Bacteria	p__Bacteroidetes	c__Bacteroidia	o__Bacteroidales	f__Porphyromonadaceae	g__Barnesiella					OTU2293	253.18450959483	7.7862486627278	2.40828593178359	3.23310806244724	0.0012245123365815	0.0092326648212923	d__Bacteria	p__Firmicutes	c__Clostridia	o__Clostridiales	f__Lachnospiraceae	g__Clostridium_XlVa				OTU291	8427.76163229452	-2.20672696677301	0.408956992229936	-5.39598786351667	6.81475531174167e-08	1.53690665846385e-06	d__Bacteria	p__Bacteroidetes	c__Bacteroidia	o__Bacteroidales	f__Porphyromonadaceae	g__Barnesiella
OTU83	101416.387364197	-1.47768976740628	0.439485127093613	-3.36232030689748	0.000772904121826658	0.00442297540063899	d__Bacteria	p__Actinobacteria	c__Actinobacteria	o__Bifidobacteriales	f__Bifidobacteriaceae	g__Bifidobacterium					OTU142	16756.4077873588	1.07416078423086	0.366584644202088	2.93018488695534	0.00338760380260743	0.0201940003285383	d__Bacteria	p__Firmicutes	c__Clostridia	o__Clostridiales	f__Lachnospiraceae	g__Clostridium_XlVa				OTU475	8321.72432699606	-1.69908382837629	0.701773385176631	-2.42112890609074	0.0154723895426472	0.0440895952063648	d__Bacteria	p__Bacteroidetes	c__Bacteroidia	o__Bacteroidales	f__Porphyromonadaceae	g__Barnesiella
OTU2018	346.280137633848	-6.9878371870391	2.29691043497026	-3.04227673863547	0.00234795922308472	0.00962775624011296	d__Bacteria	p__Actinobacteria	c__Actinobacteria	o__Bifidobacteriales	f__Bifidobacteriaceae	g__Bifidobacterium					OTU286	7547.47000602702	1.68340043156888	0.584369853788831	2.88071059903989	0.00396779776845704	0.023290429366902	d__Bacteria	p__Firmicutes	c__Clostridia	o__Clostridiales	f__Lachnospiraceae	g__Clostridium_XlVa				OTU599	5552.90211008091	-1.85903045820985	0.636045694445575	-2.92279387227095	0.00346906087234217	0.0140235149414964	d__Bacteria	p__Bacteroidetes	c__Bacteroidia	o__Bacteroidales	f__Porphyromonadaceae	g__Barnesiella
OTU856	1338.23080861342	-8.9020267917624	1.39687054009216	-6.3728359473993	1.8556435155551e-10	2.8063879285248e-08	d__Bacteria	p__Firmicutes	c__Clostridia	o__Clostridiales	f__Lachnospiraceae	g__Blautia					OTU2170	156.49154532588	-8.59856817950227	2.05587655521267	-4.18243408520838	2.88404647229589e-05	0.000833132975311543	d__Bacteria	p__Firmicutes	c__Clostridia	o__Clostridiales	f__Lachnospiraceae	g__Clostridium_XlVb				OTU981	955.423312374538	-9.74935574096252	1.96009030316968	-4.97393192813451	6.56083554748826e-07	1.15533617757482e-05	d__Bacteria	p__Bacteroidetes	c__Bacteroidia	o__Bacteroidales	f__Porphyromonadaceae	g__Barnesiella
OTU3060	172.315823982934	8.85387808275978	1.76792663461682	5.00805740996078	5.49821364843784e-07	2.39591648985317e-05	d__Bacteria	p__Firmicutes	c__Clostridia	o__Clostridiales	f__Lachnospiraceae	g__Blautia					OTU2274	61.7231483629362	6.79660120504034	1.75798578477469	3.86612978552122	0.000110576109367489	0.00193333881581686	d__Bacteria	p__Firmicutes	c__Clostridia	o__Clostridiales	f__Lachnospiraceae	g__Clostridium_XlVb				OTU155	16440.8351979642	1.8387129342146	0.643885571125218	2.85565171308524	0.00429485981933362	0.0166799758386656	d__Bacteria	p__Firmicutes	c__Clostridia	o__Clostridiales	f__Lachnospiraceae	g__Blautia
OTU1663	602.568458753244	-8.42485220429341	2.11171505055735	-3.9895781403224	6.61909116452142e-05	0.000877200174432194	d__Bacteria	p__Firmicutes	c__Clostridia	o__Clostridiales	f__Lachnospiraceae	g__Blautia					OTU1505	505.67377026701	-7.98528497842318	2.07022881122285	-3.8571992308939	0.000114693675617211	0.00195283072855529	d__Bacteria	p__Firmicutes	c__Clostridia	o__Clostridiales	f__Lachnospiraceae	g__Clostridium_XlVb				OTU2258	424.663109916756	9.43971259592363	2.18306260573232	4.32406865984359	1.53177588592077e-05	0.000187533133462015	d__Bacteria	p__Firmicutes	c__Clostridia	o__Clostridiales	f__Lachnospiraceae	g__Blautia
OTU2258	424.663109916756	7.91513144441685	1.98856412095877	3.98032497971483	6.88211190983361e-05	0.000902750495927664	d__Bacteria	p__Firmicutes	c__Clostridia	o__Clostridiales	f__Lachnospiraceae	g__Blautia					OTU1803	190.097179069315	-8.65356544071597	2.31497752428361	-3.73807751908689	0.000185432777283895	0.00256315951826287	d__Bacteria	p__Firmicutes	c__Clostridia	o__Clostridiales	f__Lachnospiraceae	g__Clostridium_XlVb				OTU2412	122.935003922646	-5.97473347590991	1.72445669872042	-3.46470484317946	0.000530813711716072	0.00341137644005486	d__Bacteria	p__Firmicutes	c__Clostridia	o__Clostridiales	f__Lachnospiraceae	g__Blautia
OTU2412	122.935003922646	-5.91477871302246	1.497171883082	-3.95063437929825	7.79443195374738e-05	0.00098232767417081	d__Bacteria	p__Firmicutes	c__Clostridia	o__Clostridiales	f__Lachnospiraceae	g__Blautia					OTU2276	73.8668514537375	-6.90837238725948	1.93836862961689	-3.56401371839417	0.000365226854130577	0.00392886293711178	d__Bacteria	p__Firmicutes	c__Clostridia	o__Clostridiales	f__Lachnospiraceae	g__Clostridium_XlVb				OTU242	13556.8437050393	1.80004083174474	0.602250258359926	2.98885854635695	0.00280021738060751	0.0118216073654218	d__Bacteria	p__Firmicutes	c__Clostridia	o__Clostridiales	f__Lachnospiraceae	g__Blautia
OTU1689	692.466011130783	-8.45471330493348	2.22029341660318	-3.8079261244076	0.000140137121649468	0.00147058179494197	d__Bacteria	p__Firmicutes	c__Clostridia	o__Clostridiales	f__Lachnospiraceae	g__Blautia					OTU2530	112.72784990789	6.95509491049854	2.1171096177295	3.285184126629	0.0010191574613866	0.0080936733358612	d__Bacteria	p__Firmicutes	c__Clostridia	o__Clostridiales	f__Lachnospiraceae	g__Clostridium_XlVb				OTU273	9698.62342483931	2.47195137799716	0.835191205151696	2.95974306571892	0.00307895709327299	0.0127471798499273	d__Bacteria	p__Firmicutes	c__Clostridia	o__Clostridiales	f__Lachnospiraceae	g__Blautia
OTU2988	115.313559446808	7.81975168012432	2.11189890244494	3.70271118142606	0.000213307671155658	0.00189762637557507	d__Bacteria	p__Firmicutes	c__Clostridia	o__Clostridiales	f__Lachnospiraceae	g__Blautia					OTU2142	181.740444255058	6.79507180497077	2.21890577245927	3.06235257454832	0.00219604620614628	0.014489073060151	d__Bacteria	p__Firmicutes	c__Clostridia	o__Clostridiales	f__Lachnospiraceae	g__Clostridium_XlVb				OTU2746	134.452554128587	7.87745058266851	1.91463766536839	4.11432968501266	3.88306132061658e-05	0.000433914652839552	d__Bacteria	p__Firmicutes	c__Clostridia	o__Clostridiales	f__Lachnospiraceae	g__Blautia
OTU242	13556.8437050393	-1.82151943368551	0.539115077510401	-3.37872099978574	0.000728238733854165	0.00421689591157445	d__Bacteria	p__Firmicutes	c__Clostridia	o__Clostridiales	f__Lachnospiraceae	g__Blautia					OTU2212	177.250558990304	-7.98524729845232	1.86715273297412	-4.27669743210183	1.89686333081102e-05	0.00067733828104377	d__Bacteria	p__Firmicutes	c__Erysipelotrichia	o__Erysipelotrichales	f__Erysipelotrichaceae	g__Clostridium_XVIII				OTU2988	115.313559446808	7.87371728168226	2.32440655211841	3.38740969152162	0.000705559411610494	0.00423830197955743	d__Bacteria	p__Firmicutes	c__Clostridia	o__Clostridiales	f__Lachnospiraceae	g__Blautia
OTU1100	1248.85259993514	-9.70461615497274	1.80806709881394	-5.36739823502059	7.98805518898378e-08	4.776113928111e-06	d__Bacteria	p__Firmicutes	c__Clostridia	o__Clostridiales	f__Ruminococcaceae	g__Butyricicoccus					OTU120	81689.4668944715	1.64404983948044	0.41251739916188	3.98540726481039	6.73644831515535e-05	0.00138555268946115	d__Bacteria	p__Firmicutes	c__Erysipelotrichia	o__Erysipelotrichales	f__Erysipelotrichaceae	g__Clostridium_XVIII				OTU3060	172.315823982934	7.8754930711035	1.93348302747534	4.07321551789725	4.63684800375611e-05	0.000498800678563053	d__Bacteria	p__Firmicutes	c__Clostridia	o__Clostridiales	f__Lachnospiraceae	g__Blautia
OTU1286	1268.30497316795	-8.39165917457076	1.84102158354739	-4.55815360860747	5.16052897799393e-06	0.000145799120905741	d__Bacteria	p__Firmicutes	c__Clostridia	o__Clostridiales	f__Ruminococcaceae	g__Butyricicoccus					OTU196	9908.14566013609	1.62634486693936	0.526074627987407	3.09147178065065	0.0019916691225867	0.0134398459689512	d__Bacteria	p__Firmicutes	c__Erysipelotrichia	o__Erysipelotrichales	f__Erysipelotrichaceae	g__Clostridium_XVIII				OTU97	51033.1907969474	1.36429673984109	0.322870481392386	4.2255232932956	2.38386163497211e-05	0.000278586739250604	d__Bacteria	p__Firmicutes	c__Clostridia	o__Clostridiales	f__Lachnospiraceae	g__Blautia
OTU1198	664.160824251401	-7.90043450846696	2.17201896914335	-3.63736901965589	0.000275437178874995	0.00220607161024178	d__Bacteria	p__Firmicutes	c__Clostridia	o__Clostridiales	f__Ruminococcaceae	g__Butyricicoccus					OTU145	28915.4407744396	1.20446874457802	0.40999220114505	2.93778452666686	0.0033056668611404	0.0198571717289532	d__Bacteria	p__Firmicutes	c__Erysipelotrichia	o__Erysipelotrichales	f__Erysipelotrichaceae	g__Clostridium_XVIII				OTU1607	242.561077198125	-7.23758534043564	2.84201184506107	-2.54664151136925	0.0108765102596416	0.0330147672698213	d__Bacteria	p__Firmicutes	c__Clostridia	o__Clostridiales	f__Ruminococcaceae	g__Butyricicoccus
OTU2223	106.416575562278	-7.07776205900931	1.98707244773018	-3.56190438204414	0.000368174482397201	0.00262604001973668	d__Bacteria	p__Firmicutes	c__Clostridia	o__Clostridiales	f__Ruminococcaceae	g__Butyricicoccus					OTU241	15797.1579413004	0.96138545359006	0.341323573608573	2.81663948207858	0.00485289656526333	0.0277262157095378	d__Bacteria	p__Firmicutes	c__Erysipelotrichia	o__Erysipelotrichales	f__Erysipelotrichaceae	g__Clostridium_XVIII				OTU169	27946.4157108453	-2.88554255063806	0.421811978609658	-6.84082647474629	7.87375858019603e-12	4.49854073548533e-10	d__Bacteria	p__Bacteroidetes	c__Bacteroidia	o__Bacteroidales	f__Porphyromonadaceae	g__Butyricimonas
OTU2051	103.30389489146	-6.99068696070031	2.18817474837433	-3.19475716731213	0.00139948539146263	0.00655687866731409	d__Bacteria	p__Firmicutes	c__Clostridia	o__Clostridiales	f__Ruminococcaceae	g__Butyricicoccus					OTU1311	33.1261880643932	-7.23399125656324	1.72312915175385	-4.1981712451445	2.6907912806295e-05	0.000823574331249816	d__Bacteria	p__Proteobacteria	c__Deltaproteobacteria	o__Desulfovibrionales	f__Desulfovibrionaceae	g__Desulfovibrio				OTU174	26403.6076969341	-2.86997735986749	0.446070007675109	-6.43391689754182	1.24356867559679e-10	5.92076863881363e-09	d__Bacteria	p__Bacteroidetes	c__Bacteroidia	o__Bacteroidales	f__Porphyromonadaceae	g__Butyricimonas
OTU3249	70.225750239152	7.91527836448449	1.94222521512293	4.07536587562195	4.59420560693308e-05	0.000682757376614159	d__Bacteria	p__Bacteroidetes	c__Bacteroidia	o__Bacteroidales	f__Porphyromonadaceae	g__Butyricimonas					OTU1501	461.855619749211	-7.90079842768342	2.05825459259653	-3.83859142406499	0.000123742140243341	0.00207412979194312	d__Bacteria	p__Proteobacteria	c__Deltaproteobacteria	o__Desulfovibrionales	f__Desulfovibrionaceae	g__Desulfovibrio				OTU256	14696.6783741377	-2.27844466925202	0.539699974958482	-4.22168755784599	2.42480067898917e-05	0.000282088802971998	d__Bacteria	p__Bacteroidetes	c__Bacteroidia	o__Bacteroidales	f__Porphyromonadaceae	g__Butyricimonas
OTU169	27946.4157108453	-1.35640646743477	0.377096341139764	-3.59697594342885	0.000321938244890921	0.00242018487606596	d__Bacteria	p__Bacteroidetes	c__Bacteroidia	o__Bacteroidales	f__Porphyromonadaceae	g__Butyricimonas					OTU1968	190.201600505295	-7.98373530739047	2.25259231432064	-3.54424333983324	0.000393741656609669	0.00414881065222729	d__Bacteria	p__Proteobacteria	c__Deltaproteobacteria	o__Desulfovibrionales	f__Desulfovibrionaceae	g__Desulfovibrio				OTU42	83324.9069059749	-1.48301689937894	0.33985751360498	-4.36364311516345	1.27914192064742e-05	0.000162003639309583	d__Bacteria	p__Proteobacteria	c__Epsilonproteobacteria	o__Campylobacterales	f__Campylobacteraceae	g__Campylobacter
OTU174	26403.6076969341	-1.23166521929879	0.398780899840598	-3.08857625776741	0.00201118070781817	0.00858927840498424	d__Bacteria	p__Bacteroidetes	c__Bacteroidia	o__Bacteroidales	f__Porphyromonadaceae	g__Butyricimonas					OTU1612	397.783794314565	6.95946032938174	2.02361433101904	3.43912386006731	0.000583600155449496	0.00548084513410948	d__Bacteria	p__Proteobacteria	c__Deltaproteobacteria	o__Desulfovibrionales	f__Desulfovibrionaceae	g__Desulfovibrio				OTU144	20444.3823288864	1.98776056533341	0.455149012971837	4.36727425234779	1.25806718108918e-05	0.000160123303098034	d__Bacteria	p__Synergistetes	c__Synergistia	o__Synergistales	f__Synergistaceae	g__Cloacibacillus
OTU1560	757.370954939673	-7.60596358841061	2.01908681490363	-3.76703147792763	0.000165200178117356	0.00162731669708706	d__Bacteria	p__Firmicutes	c__Clostridia	o__Clostridiales	f__Lachnospiraceae	g__Butyrivibrio					OTU2742	67.100862070832	6.79544723516334	2.04148115733458	3.32868476926609	0.000872571046735755	0.00721344103266118	d__Bacteria	p__Proteobacteria	c__Deltaproteobacteria	o__Desulfovibrionales	f__Desulfovibrionaceae	g__Desulfovibrio				OTU232	14504.5888252905	2.47886603492367	0.493826294872149	5.01971251969368	5.17488658555981e-07	9.50330957962448e-06	d__Bacteria	p__Synergistetes	c__Synergistia	o__Synergistales	f__Synergistaceae	g__Cloacibacillus
OTU3175	60.6811551021063	7.81924216963698	1.9470933001505	4.01585387255586	5.92309492036188e-05	0.000800706711563291	d__Bacteria	p__Firmicutes	c__Clostridia	o__Clostridiales	f__Ruminococcaceae	g__Clostridium_III					OTU2338	116.411375101593	-7.07251180029861	2.36969272954147	-2.98456914355607	0.00283978011871917	0.0173835111553023	d__Bacteria	p__Proteobacteria	c__Deltaproteobacteria	o__Desulfovibrionales	f__Desulfovibrionaceae	g__Desulfovibrio				OTU3444	3519.29221438445	3.53721733081618	1.09683653317736	3.22492661743261	0.00126004962464201	0.00649215948888697	d__Bacteria	p__Synergistetes	c__Synergistia	o__Synergistales	f__Synergistaceae	g__Cloacibacillus
OTU191	10951.2364452554	-1.77560940469401	0.459002335752597	-3.86841039007493	0.000109547180272537	0.00124622035610926	d__Bacteria	p__Firmicutes	c__Clostridia	o__Clostridiales	f__Ruminococcaceae	g__Clostridium_III					OTU1513	278.76948859621	-6.90678125473847	2.49640857444884	-2.76668704210943	0.0056629089183417	0.0319985468770473	d__Bacteria	p__Proteobacteria	c__Deltaproteobacteria	o__Desulfovibrionales	f__Desulfovibrionaceae	g__Desulfovibrio				OTU3485	3550.52232879729	3.38805784745312	1.26383338897774	2.68077887243791	0.00734510346479539	0.0246530822558602	d__Bacteria	p__Synergistetes	c__Synergistia	o__Synergistales	f__Synergistaceae	g__Cloacibacillus
OTU2926	93.1669620548398	7.79988055844005	2.24567282821285	3.47329337579746	0.000514113050298717	0.00327174418890595	d__Bacteria	p__Firmicutes	c__Clostridia	o__Clostridiales	f__Ruminococcaceae	g__Clostridium_III					OTU3478	31.5314776480462	-8.07424806101183	1.71070660152595	-4.71983217566917	2.36039302044746e-06	0.000195760337276465	d__Bacteria	p__Proteobacteria	c__Alphaproteobacteria	o__Rhizobiales	f__Hyphomicrobiaceae	g__Devosia				OTU47	166190.22166918	2.20440330363755	0.372516753265728	5.91759507273778	3.26683031309769e-09	9.43710194940918e-08	d__Bacteria	p__Synergistetes	c__Synergistia	o__Synergistales	f__Synergistaceae	g__Cloacibacillus
OTU1996	248.745688685384	-6.99166822455187	2.02954016073222	-3.44495189591587	0.000571161028038932	0.00349455644719181	d__Bacteria	p__Firmicutes	c__Clostridia	o__Clostridiales	f__Ruminococcaceae	g__Clostridium_III					OTU2731	91.0462476635198	7.78937968473747	2.08741255867316	3.73159567924066	0.000190270716171472	0.00257138052916645	d__Bacteria	p__Firmicutes	c__Clostridia	o__Clostridiales	f__Eubacteriaceae	g__Eubacterium				OTU63	68698.2631615081	2.75100645678341	0.454826176259089	6.04847873842756	1.46219913974456e-09	4.94646577405693e-08	d__Bacteria	p__Synergistetes	c__Synergistia	o__Synergistales	f__Synergistaceae	g__Cloacibacillus
OTU1574	194.072342484624	-6.9056347421648	2.06170665832588	-3.34947491888697	0.000809648855763137	0.00453765563947317	d__Bacteria	p__Firmicutes	c__Clostridia	o__Clostridiales	f__Ruminococcaceae	g__Clostridium_III					OTU2024	92.3712187073775	6.79347862397098	2.06261470461943	3.2936246448531	0.000989044786436508	0.0079216017007111	d__Bacteria	p__Firmicutes	c__Clostridia	o__Clostridiales	f__Eubacteriaceae	g__Eubacterium				OTU1574	194.072342484624	-6.93396921921849	2.34228360682265	-2.96034570665186	0.00307294003228381	0.0127427884241962	d__Bacteria	p__Firmicutes	c__Clostridia	o__Clostridiales	f__Ruminococcaceae	g__Clostridium_III
OTU1987	181.175691213742	7.91415114465354	2.42556369189275	3.26280904150484	0.00110313823662005	0.00569511728182759	d__Bacteria	p__Firmicutes	c__Clostridia	o__Clostridiales	f__Ruminococcaceae	g__Clostridium_III					OTU3361	68.4939533338892	6.95776685153881	2.14473047956187	3.24412177559959	0.00117813366296956	0.00901482633182959	d__Bacteria	p__Firmicutes	c__Clostridia	o__Clostridiales	f__Eubacteriaceae	g__Eubacterium				OTU1964	201.570057845275	-6.10075457188045	2.40110841957503	-2.54080762124028	0.0110596754431492	0.0334522653698078	d__Bacteria	p__Firmicutes	c__Clostridia	o__Clostridiales	f__Ruminococcaceae	g__Clostridium_III
OTU2160	153.546319250444	-6.99073455510265	2.22337256206567	-3.14420294393117	0.00166539899171771	0.00748556085263328	d__Bacteria	p__Firmicutes	c__Clostridia	o__Clostridiales	f__Ruminococcaceae	g__Clostridium_III					OTU2068	202.713802045929	6.95754483724435	2.16043207106111	3.22044137857439	0.00127993366602305	0.00951072096920594	d__Bacteria	p__Firmicutes	c__Clostridia	o__Clostridiales	f__Eubacteriaceae	g__Eubacterium				OTU1988	214.58681352955	7.87457166227389	2.09573635990102	3.75742474718804	0.000171670968713742	0.0014283691280357	d__Bacteria	p__Firmicutes	c__Clostridia	o__Clostridiales	f__Ruminococcaceae	g__Clostridium_III
OTU152	28182.9811596633	-1.14025245249016	0.367038739286202	-3.10662698631666	0.00189235013114084	0.0081906264656711	d__Bacteria	p__Firmicutes	c__Clostridia	o__Clostridiales	f__Ruminococcaceae	g__Clostridium_III					OTU2139	119.159283657272	6.9589382704248	2.29333890548062	3.03441338469178	0.00241003947926221	0.0155684691293322	d__Bacteria	p__Firmicutes	c__Clostridia	o__Clostridiales	f__Eubacteriaceae	g__Eubacterium				OTU2110	174.820738465528	-6.09699503144295	2.55615033884111	-2.38522552402264	0.0170686540765449	0.0479077616056734	d__Bacteria	p__Firmicutes	c__Clostridia	o__Clostridiales	f__Ruminococcaceae	g__Clostridium_III
OTU118	24408.6686282432	-1.15925020625708	0.396198967065703	-2.92592940068124	0.00343428863672309	0.0130037644845583	d__Bacteria	p__Firmicutes	c__Clostridia	o__Clostridiales	f__Ruminococcaceae	g__Clostridium_III					OTU1766	288.529663978505	-7.07023655864484	2.34193198546285	-3.01897604308415	0.0025363058674582	0.0159920950785535	d__Bacteria	p__Firmicutes	c__Clostridia	o__Clostridiales	f__Eubacteriaceae	g__Eubacterium				OTU2370	74.6204944452309	7.87413461727425	2.18328328821395	3.60655653793592	0.000310287276081435	0.00231231474436339	d__Bacteria	p__Firmicutes	c__Clostridia	o__Clostridiales	f__Ruminococcaceae	g__Clostridium_III
OTU2110	174.820738465528	-6.07592240726366	2.25599579807998	-2.69323303369391	0.00707627905020519	0.0232648509438332	d__Bacteria	p__Firmicutes	c__Clostridia	o__Clostridiales	f__Ruminococcaceae	g__Clostridium_III					OTU2011	277.877755736654	9.14136229065279	2.14864900404121	4.25446979635091	2.09544940808748e-05	0.000708868477393804	d__Bacteria	p__Firmicutes	c__Clostridia	o__Clostridiales	f__Ruminococcaceae	g__Faecalibacterium				OTU2926	93.1669620548398	7.87193319274915	2.47619645440182	3.1790422681349	0.00147762542277441	0.00727772981217052	d__Bacteria	p__Firmicutes	c__Clostridia	o__Clostridiales	f__Ruminococcaceae	g__Clostridium_III
OTU2870	90.1656120144886	-5.91147890919557	2.2521078018298	-2.62486498399082	0.00866833327140248	0.027412404478199	d__Bacteria	p__Firmicutes	c__Clostridia	o__Clostridiales	f__Ruminococcaceae	g__Clostridium_III					OTU683	159.430277040265	-8.2326368178892	2.24080387574719	-3.67396580619713	0.000238814705690548	0.00299892971026536	d__Bacteria	p__Firmicutes	c__Clostridia	o__Clostridiales	f__Ruminococcaceae	g__Faecalibacterium				OTU1262	1329.07127385002	-8.1141982389592	2.06097892653876	-3.9370602651364	8.24858970281498e-05	0.000782550705754145	d__Bacteria	p__Firmicutes	c__Clostridia	o__Clostridiales	f__Ruminococcaceae	g__Clostridium_IV
OTU1740	308.560523892378	-6.23838649213764	2.42798925023995	-2.56936330814525	0.0101885578404241	0.0314463171761469	d__Bacteria	p__Firmicutes	c__Clostridia	o__Clostridiales	f__Ruminococcaceae	g__Clostridium_III					OTU733	110.969450142109	-7.2328313276563	2.20355959630739	-3.28233978322015	0.0010294947042828	0.00811911314328551	d__Bacteria	p__Firmicutes	c__Clostridia	o__Clostridiales	f__Ruminococcaceae	g__Faecalibacterium				OTU1290	596.928872403488	8.86529744557818	2.23353570228609	3.96917651081391	7.21214442314915e-05	0.000702364519390775	d__Bacteria	p__Firmicutes	c__Clostridia	o__Clostridiales	f__Ruminococcaceae	g__Clostridium_IV
OTU476	5073.15963733923	-2.3984551722592	0.459270361225407	-5.22231647141291	1.76698650013223e-07	9.79499123055077e-06	d__Bacteria	p__Firmicutes	c__Clostridia	o__Clostridiales	f__Ruminococcaceae	g__Clostridium_IV					OTU279	23157.2907285416	-1.26490852905967	0.419782421844075	-3.0132479666562	0.00258467631093607	0.016168376631184	d__Bacteria	p__Firmicutes	c__Clostridia	o__Clostridiales	f__Ruminococcaceae	g__Faecalibacterium				OTU1315	1047.05883791985	-9.48965161331456	1.91827910378392	-4.94696084349543	7.53811324551681e-07	1.30949251042052e-05	d__Bacteria	p__Firmicutes	c__Clostridia	o__Clostridiales	f__Ruminococcaceae	g__Clostridium_IV
OTU1290	596.928872403488	7.81861376798778	2.03273039087083	3.84636044361901	0.000119885363228335	0.00130603927483071	d__Bacteria	p__Firmicutes	c__Clostridia	o__Clostridiales	f__Ruminococcaceae	g__Clostridium_IV					OTU2440	183.958786459471	6.79471659820062	2.30894535559109	2.94277930040539	0.00325280219803482	0.0195853734218912	d__Bacteria	p__Firmicutes	c__Clostridia	o__Clostridiales	f__Ruminococcaceae	g__Faecalibacterium				OTU1383	525.519259611027	-8.82715717596054	2.47484403174371	-3.56675291967436	0.000361431966288064	0.00253891143531862	d__Bacteria	p__Firmicutes	c__Clostridia	o__Clostridiales	f__Ruminococcaceae	g__Clostridium_IV
OTU1904	290.062191579398	8.85198030698181	2.33839651749721	3.78549157114555	0.000153405034083544	0.00156464628805875	d__Bacteria	p__Firmicutes	c__Clostridia	o__Clostridiales	f__Ruminococcaceae	g__Clostridium_IV					OTU1915	526.954033035248	8.48162821068733	2.10870351478402	4.0222004427	5.76569585029403e-05	0.00124568101101731	d__Bacteria	p__Firmicutes	c__Clostridia	o__Clostridiales	f__Ruminococcaceae	g__Flavonifractor				OTU1541	418.842931749862	-7.10193014944332	2.50193134547993	-2.83857914897381	0.00453148794592742	0.017285542298189	d__Bacteria	p__Firmicutes	c__Clostridia	o__Clostridiales	f__Ruminococcaceae	g__Clostridium_IV
OTU1790	261.604811137196	-8.48481820787262	2.38908985780394	-3.55148559195336	0.000383062964764918	0.00268352828994715	d__Bacteria	p__Firmicutes	c__Clostridia	o__Clostridiales	f__Ruminococcaceae	g__Clostridium_IV					OTU2154	148.5129419866	-7.98504778617217	2.15470946340777	-3.70585822440462	0.000210676129458836	0.00272185089868677	d__Bacteria	p__Firmicutes	c__Clostridia	o__Clostridiales	f__Ruminococcaceae	g__Flavonifractor				OTU1652	276.903915076966	-7.62280916101665	2.47370744741238	-3.0815322034101	0.00205938199088829	0.00938771471378332	d__Bacteria	p__Firmicutes	c__Clostridia	o__Clostridiales	f__Ruminococcaceae	g__Clostridium_IV
OTU1748	260.549004136116	-6.99095728045062	2.07986045418869	-3.36126265893048	0.000775870052776424	0.00442297540063899	d__Bacteria	p__Firmicutes	c__Clostridia	o__Clostridiales	f__Ruminococcaceae	g__Clostridium_IV					OTU921	279.625011114492	-6.90871052394897	1.93087999723662	-3.57801133878666	0.000346218435437249	0.00380396409191952	d__Bacteria	p__Firmicutes	c__Clostridia	o__Clostridiales	f__Ruminococcaceae	g__Flavonifractor				OTU1730	398.79695161063	-7.62546106675149	2.38719080127257	-3.19432408280331	0.00140158677655726	0.00703804609868891	d__Bacteria	p__Firmicutes	c__Clostridia	o__Clostridiales	f__Ruminococcaceae	g__Clostridium_IV
OTU2086	116.840700876693	-6.90456792815568	2.08928160024115	-3.30475696878714	0.000950587894672395	0.00507045949627122	d__Bacteria	p__Firmicutes	c__Clostridia	o__Clostridiales	f__Ruminococcaceae	g__Clostridium_IV					OTU1827	297.25210151416	7.78618150125435	2.19930205350852	3.54029656309971	0.000399677638444533	0.00419416819771793	d__Bacteria	p__Firmicutes	c__Clostridia	o__Clostridiales	f__Ruminococcaceae	g__Flavonifractor				OTU1790	261.604811137196	-8.50377965521398	2.70352784750669	-3.14543815890654	0.00165838251384049	0.00802428432550446	d__Bacteria	p__Firmicutes	c__Clostridia	o__Clostridiales	f__Ruminococcaceae	g__Clostridium_IV
OTU1972	231.422425041314	-6.07621452579737	1.84735615262303	-3.28914081736207	0.00100493731432405	0.00530532615015836	d__Bacteria	p__Firmicutes	c__Clostridia	o__Clostridiales	f__Ruminococcaceae	g__Clostridium_IV					OTU1763	196.161072912124	7.86920456675315	2.28022508722686	3.45106481409843	0.000558379457412304	0.00531701327780383	d__Bacteria	p__Firmicutes	c__Clostridia	o__Clostridiales	f__Ruminococcaceae	g__Flavonifractor				OTU1836	193.472362352853	7.87406658675505	2.18573073929613	3.60248700592037	0.000315187160459563	0.00231527482726154	d__Bacteria	p__Firmicutes	c__Clostridia	o__Clostridiales	f__Ruminococcaceae	g__Clostridium_IV
OTU2400	103.484794110766	-6.07613942240781	1.92140033336589	-3.16234952023959	0.00156501597468653	0.00714681362507829	d__Bacteria	p__Firmicutes	c__Clostridia	o__Clostridiales	f__Ruminococcaceae	g__Clostridium_IV					OTU1918	219.801886301306	-7.07322547615635	2.30992384370906	-3.0621033223324	0.00219787572674403	0.014489073060151	d__Bacteria	p__Firmicutes	c__Clostridia	o__Clostridiales	f__Ruminococcaceae	g__Flavonifractor				OTU1904	290.062191579398	7.87253567099257	2.58196870759563	3.04904379663207	0.00229571011021602	0.0101588135858268	d__Bacteria	p__Firmicutes	c__Clostridia	o__Clostridiales	f__Ruminococcaceae	g__Clostridium_IV
OTU2106	506.081589233537	-7.0790388364284	2.25967057522524	-3.13277471240372	0.00173162298066545	0.0076891238053383	d__Bacteria	p__Firmicutes	c__Clostridia	o__Clostridiales	f__Ruminococcaceae	g__Clostridium_IV					OTU898	212.383614327152	-7.07027832565956	2.33624009921563	-3.02634918732596	0.00247526265855317	0.0157522284533173	d__Bacteria	p__Firmicutes	c__Clostridia	o__Clostridiales	f__Ruminococcaceae	g__Flavonifractor				OTU1920	142.241745523893	-6.92236069513493	2.58658233159778	-2.67625762790194	0.00744493922849703	0.0248261203067002	d__Bacteria	p__Firmicutes	c__Clostridia	o__Clostridiales	f__Ruminococcaceae	g__Clostridium_IV
OTU1557	235.322929875589	-6.99087747878612	2.25174980014562	-3.10464221128565	0.00190509320360611	0.0081906264656711	d__Bacteria	p__Firmicutes	c__Clostridia	o__Clostridiales	f__Ruminococcaceae	g__Clostridium_IV					OTU1779	185.221971561417	6.79470237231719	2.31602128652467	2.93378234986478	0.00334858932090161	0.0200681192168719	d__Bacteria	p__Firmicutes	c__Clostridia	o__Clostridiales	f__Ruminococcaceae	g__Flavonifractor				OTU1971	269.062322318625	-7.00885085266319	2.65959440966442	-2.63530816097164	0.00840609278474466	0.0271167685691073	d__Bacteria	p__Firmicutes	c__Clostridia	o__Clostridiales	f__Ruminococcaceae	g__Clostridium_IV
OTU1920	142.241745523893	-6.90361979778222	2.2836566522199	-3.02305505999395	0.00250236709521721	0.0101636426568775	d__Bacteria	p__Firmicutes	c__Clostridia	o__Clostridiales	f__Ruminococcaceae	g__Clostridium_IV					OTU1345	505.420488409182	6.794491256211	2.31919556921447	2.92967585243894	0.00339315758145801	0.0201940003285383	d__Bacteria	p__Firmicutes	c__Clostridia	o__Clostridiales	f__Ruminococcaceae	g__Flavonifractor				OTU1972	231.422425041314	-6.11353779590137	2.10664111478427	-2.90203098809615	0.00370751863841399	0.0147783417354455	d__Bacteria	p__Firmicutes	c__Clostridia	o__Clostridiales	f__Ruminococcaceae	g__Clostridium_IV
OTU2366	98.6867502030587	-6.07863785763785	2.10099529235736	-2.89321821888401	0.00381316268644307	0.014146668494726	d__Bacteria	p__Firmicutes	c__Clostridia	o__Clostridiales	f__Ruminococcaceae	g__Clostridium_IV					OTU188	18007.4822398144	1.42007980708981	0.498932662871425	2.84623539961698	0.00442394781895388	0.0256170491948884	d__Bacteria	p__Fusobacteria	c__Fusobacteriia	o__Fusobacteriales	f__Fusobacteriaceae	g__Fusobacterium				OTU2086	116.840700876693	-6.93158252366248	2.37258416923535	-2.92153282211961	0.00348313572828919	0.0140362726605509	d__Bacteria	p__Firmicutes	c__Clostridia	o__Clostridiales	f__Ruminococcaceae	g__Clostridium_IV
OTU2680	90.6711672451921	-6.07591366963054	2.10384110881756	-2.88800976659566	0.0038768783456113	0.0143416607576498	d__Bacteria	p__Firmicutes	c__Clostridia	o__Clostridiales	f__Ruminococcaceae	g__Clostridium_IV					OTU1579	116.31679709769	-8.06235344191686	1.94400296513163	-4.14729482749064	3.36426722083701e-05	0.000910476949975995	d__Bacteria	p__Firmicutes	c__Clostridia	o__Clostridiales	f__Ruminococcaceae	g__Gemmiger				OTU2179	230.549822674885	-6.09841328010039	2.53355453738941	-2.40705822199677	0.0160816058413027	0.0456355503509814	d__Bacteria	p__Firmicutes	c__Clostridia	o__Clostridiales	f__Ruminococcaceae	g__Clostridium_IV
OTU2231	175.536579549075	-5.91598392561461	2.10012917299884	-2.81696192866412	0.00484802720255988	0.0170509958109185	d__Bacteria	p__Firmicutes	c__Clostridia	o__Clostridiales	f__Ruminococcaceae	g__Clostridium_IV					OTU2690	182.648223870904	-7.07312914260522	2.32920809527589	-3.03670984011733	0.0023917556797554	0.0155402823616566	d__Bacteria	p__Firmicutes	c__Clostridia	o__Clostridiales	f__Ruminococcaceae	g__Gemmiger				OTU2201	96.4494569599392	7.87303654172806	2.44508773295856	3.21994030545549	0.00128217292781011	0.00657977364750459	d__Bacteria	p__Firmicutes	c__Clostridia	o__Clostridiales	f__Ruminococcaceae	g__Clostridium_IV
OTU2882	87.9449793020869	-6.23511083106578	2.23818789912657	-2.78578524774393	0.00533982352036187	0.0183293541666894	d__Bacteria	p__Firmicutes	c__Clostridia	o__Clostridiales	f__Ruminococcaceae	g__Clostridium_IV					OTU3467	124.893897048345	6.96090857342566	2.19394141638337	3.17278689460198	0.00150983303684367	0.01091956203826	d__Bacteria	p__Proteobacteria	c__Epsilonproteobacteria	o__Campylobacterales	f__Helicobacteraceae	g__Helicobacter				OTU2366	98.6867502030587	-6.10913243578233	2.38593002296984	-2.56048265329178	0.0104526881581851	0.0321457670510693	d__Bacteria	p__Firmicutes	c__Clostridia	o__Clostridiales	f__Ruminococcaceae	g__Clostridium_IV
OTU2179	230.549822674885	-6.07323705886672	2.23511219325002	-2.71719561872901	0.00658376821402693	0.0218943637096069	d__Bacteria	p__Firmicutes	c__Clostridia	o__Clostridiales	f__Ruminococcaceae	g__Clostridium_IV					OTU1299	759.884827513332	8.36977205538729	2.42386944757715	3.4530622363979	0.00055426111008414	0.00530737538058844	d__Bacteria	p__Firmicutes	c__Erysipelotrichia	o__Erysipelotrichales	f__Erysipelotrichaceae	g__Holdemania				OTU2400	103.484794110766	-6.10987872041532	2.18786500603832	-2.79262143850401	0.00522828386811091	0.0192302114805624	d__Bacteria	p__Firmicutes	c__Clostridia	o__Clostridiales	f__Ruminococcaceae	g__Clostridium_IV
OTU2355	178.07618710782	-6.07599171058465	2.37361967581651	-2.55980002714401	0.010473240897995	0.0321704926508305	d__Bacteria	p__Firmicutes	c__Clostridia	o__Clostridiales	f__Ruminococcaceae	g__Clostridium_IV					OTU1155	516.511511521345	-7.89903840451928	2.29697553760594	-3.43888660336024	0.000584111850154025	0.00548084513410948	d__Bacteria	p__Firmicutes	c__Erysipelotrichia	o__Erysipelotrichales	f__Erysipelotrichaceae	g__Holdemania				OTU2680	90.6711672451921	-6.10210270558084	2.38844916915213	-2.55483884036227	0.0106236972838629	0.0326326472124392	d__Bacteria	p__Firmicutes	c__Clostridia	o__Clostridiales	f__Ruminococcaceae	g__Clostridium_IV
OTU2501	98.7496804039837	-5.91352973523336	2.40134127112788	-2.46259447015452	0.0137935829633923	0.0413000527971229	d__Bacteria	p__Firmicutes	c__Clostridia	o__Clostridiales	f__Ruminococcaceae	g__Clostridium_IV					OTU1382	518.709798578244	8.82773423112447	2.08874718895015	4.22632967638438	2.37533912505803e-05	0.000781873761467596	d__Bacteria	p__Firmicutes	c__Clostridia	o__Clostridiales	f__Ruminococcaceae	g__Intestinimonas				OTU2882	87.9449793020869	-6.25829250034908	2.5367343735708	-2.46706654254055	0.0136225039758318	0.0396641650304229	d__Bacteria	p__Firmicutes	c__Clostridia	o__Clostridiales	f__Ruminococcaceae	g__Clostridium_IV
OTU456	288.938168753969	-9.04957261331845	1.93949033272833	-4.66595396770458	3.07188472007375e-06	9.75038964853039e-05	d__Bacteria	p__Firmicutes	c__Clostridia	o__Clostridiales	f__Clostridiaceae_1	g__Clostridium_sensu_stricto					OTU2836	77.7975991707254	7.87367204325699	1.93453773700066	4.07005347720147	4.70023472975452e-05	0.00110865169634852	d__Bacteria	p__Firmicutes	c__Clostridia	o__Clostridiales	f__Ruminococcaceae	g__Intestinimonas				OTU1288	142.010812817579	-6.92104736819498	2.61071159300331	-2.6510195100613	0.00802492056699292	0.0262494539156982	d__Bacteria	p__Firmicutes	c__Clostridia	o__Clostridiales	f__Clostridiaceae_1	g__Clostridium_sensu_stricto
OTU149	500.554526710778	-8.72992085488242	2.27484098190315	-3.8375960888391	0.000124244623461332	0.00134781825704255	d__Bacteria	p__Firmicutes	c__Clostridia	o__Clostridiales	f__Clostridiaceae_1	g__Clostridium_sensu_stricto					OTU2004	202.339277223959	-8.06299309617177	2.05056604440681	-3.93208164065949	8.42134539620744e-05	0.00159200580982716	d__Bacteria	p__Firmicutes	c__Clostridia	o__Clostridiales	f__Ruminococcaceae	g__Intestinimonas				OTU1499	373.975751750858	-7.91770204745738	2.65114657210966	-2.9865199196274	0.0028217245458243	0.0118928750939578	d__Bacteria	p__Firmicutes	c__Clostridia	o__Clostridiales	f__Clostridiaceae_1	g__Clostridium_sensu_stricto
OTU948	655.791223257239	-7.94516136863233	2.22479497473447	-3.57118811344879	0.000355365540620329	0.00258169226310554	d__Bacteria	p__Firmicutes	c__Clostridia	o__Clostridiales	f__Clostridiaceae_1	g__Clostridium_sensu_stricto					OTU2073	196.72362173279	8.3748179208001	2.13997099047643	3.91351936922078	9.09606005274995e-05	0.00167909243954396	d__Bacteria	p__Firmicutes	c__Clostridia	o__Clostridiales	f__Ruminococcaceae	g__Intestinimonas				OTU337	301.632289846706	-8.00266332878162	2.8951328259956	-2.76417829846187	0.00570663474085088	0.0204627028155197	d__Bacteria	p__Firmicutes	c__Clostridia	o__Clostridiales	f__Clostridiaceae_1	g__Clostridium_sensu_stricto
OTU480	204.42506115507	-6.90476459622162	2.38784161118092	-2.89163425408557	0.00383243811204212	0.0141976921989341	d__Bacteria	p__Firmicutes	c__Clostridia	o__Clostridiales	f__Clostridiaceae_1	g__Clostridium_sensu_stricto					OTU2083	284.00717505937	-7.07262140532336	1.88163099043368	-3.75877174710715	0.000170749518436445	0.00246627534775337	d__Bacteria	p__Firmicutes	c__Clostridia	o__Clostridiales	f__Ruminococcaceae	g__Intestinimonas				OTU357	409.6863858082	-8.96233750171664	2.59924899685842	-3.44804884508908	0.000564651913958918	0.00356687978080682	d__Bacteria	p__Firmicutes	c__Clostridia	o__Clostridiales	f__Clostridiaceae_1	g__Clostridium_sensu_stricto
OTU682	113.743766257662	-6.07596810596483	2.21194904145409	-2.74688430524178	0.00601643536237981	0.0201935447998414	d__Bacteria	p__Firmicutes	c__Clostridia	o__Clostridiales	f__Clostridiaceae_1	g__Clostridium_sensu_stricto					OTU2126	235.457589912057	7.78902960291938	2.22621741525837	3.49877309805135	0.000467404154055457	0.00467586023376101	d__Bacteria	p__Firmicutes	c__Clostridia	o__Clostridiales	f__Ruminococcaceae	g__Intestinimonas				OTU456	288.938168753969	-9.08236797784047	2.20799246867092	-4.1134053248413	3.89864973963191e-05	0.000433914652839552	d__Bacteria	p__Firmicutes	c__Clostridia	o__Clostridiales	f__Clostridiaceae_1	g__Clostridium_sensu_stricto
OTU654	3344.5964546474	-10.5301742172591	0.987302834674165	-10.6655970665114	1.47448948654725e-26	3.79091246991299e-23	d__Bacteria	p__Firmicutes	c__Clostridia	o__Clostridiales	f__Lachnospiraceae	g__Clostridium_XlVa					OTU1898	214.721942936638	6.79542261803837	2.05150338403219	3.31241111807581	0.000924955116952368	0.00752550508128019	d__Bacteria	p__Firmicutes	c__Clostridia	o__Clostridiales	f__Ruminococcaceae	g__Intestinimonas				OTU682	113.743766257662	-6.09841738968443	2.50756867349179	-2.43200413777398	0.0150155357764549	0.043037840001411	d__Bacteria	p__Firmicutes	c__Clostridia	o__Clostridiales	f__Clostridiaceae_1	g__Clostridium_sensu_stricto
OTU1016	1557.32260231791	-9.75584914602546	1.69048186372832	-5.77104632433568	7.87808115712859e-09	6.77571708910415e-07	d__Bacteria	p__Firmicutes	c__Clostridia	o__Clostridiales	f__Lachnospiraceae	g__Clostridium_XlVa					OTU1230	121.930516619406	6.95603611817476	2.24718056195159	3.09545046622053	0.00196514193315135	0.0133308177048341	d__Bacteria	p__Firmicutes	c__Clostridia	o__Clostridiales	f__Ruminococcaceae	g__Intestinimonas				OTU741	301.6418561277	-9.05349758686583	2.44453056279624	-3.70357308051397	0.000212583902579435	0.0016714165551429	d__Bacteria	p__Firmicutes	c__Clostridia	o__Clostridiales	f__Clostridiaceae_1	g__Clostridium_sensu_stricto
OTU3237	23.5887861336074	-6.99123407117817	1.56571070483806	-4.46521445473623	7.99885892413504e-06	0.000203614517761893	d__Bacteria	p__Firmicutes	c__Clostridia	o__Clostridiales	f__Lachnospiraceae	g__Clostridium_XlVa					OTU1535	390.572401769647	-6.90796013723886	2.24908286507523	-3.07145647877576	0.00213017215357958	0.0141882710022101	d__Bacteria	p__Firmicutes	c__Clostridia	o__Clostridiales	f__Ruminococcaceae	g__Intestinimonas				OTU102	35354.8648856291	1.35394463408234	0.423106149449885	3.2000117130009	0.00137422002722386	0.00694129605106589	d__Bacteria	p__Firmicutes	c__Clostridia	o__Clostridiales	f__Lachnospiraceae	g__Clostridium_XlVa
OTU3052	123.554377008037	7.81862456980017	2.12002122877891	3.68799352745328	0.000226029398630189	0.00195007242912153	d__Bacteria	p__Firmicutes	c__Clostridia	o__Clostridiales	f__Lachnospiraceae	g__Clostridium_XlVa					OTU2162	155.781579072553	-7.23594828648657	2.41384366617953	-2.99768721059684	0.00272036719154519	0.0168531663842474	d__Bacteria	p__Firmicutes	c__Clostridia	o__Clostridiales	f__Lachnospiraceae	g__Lachnospiracea_incertae_sedis				OTU109	34104.3399718861	1.6736687468958	0.382331159604657	4.37753686784625	1.20028062486996e-05	0.000153528432166203	d__Bacteria	p__Firmicutes	c__Clostridia	o__Clostridiales	f__Lachnospiraceae	g__Clostridium_XlVa
OTU2078	168.986576317197	7.80156911198674	2.20919593200254	3.53140660770408	0.000413355801418019	0.00284916291004216	d__Bacteria	p__Firmicutes	c__Clostridia	o__Clostridiales	f__Lachnospiraceae	g__Clostridium_XlVa					OTU1291	339.692018190398	-6.90855626747158	1.88075228116081	-3.67329410506288	0.000239443622592553	0.00299892971026536	d__Bacteria	p__Firmicutes	c__Bacilli	o__Lactobacillales	f__Lactobacillaceae	g__Lactobacillus				OTU1152	392.169517209382	7.87160773663741	2.49177283501212	3.15903906890418	0.0015829026914077	0.00769308661551834	d__Bacteria	p__Firmicutes	c__Clostridia	o__Clostridiales	f__Lachnospiraceae	g__Clostridium_XlVa
OTU325	11189.279600395	-1.6947451379036	0.483682832192186	-3.50383562348603	0.000458608345628422	0.00305007138785298	d__Bacteria	p__Firmicutes	c__Clostridia	o__Clostridiales	f__Lachnospiraceae	g__Clostridium_XlVa					OTU2307	174.628369700809	-8.07336843696985	2.20963041471505	-3.65371891299341	0.000258469220253924	0.00311983270081144	d__Bacteria	p__Firmicutes	c__Bacilli	o__Lactobacillales	f__Lactobacillaceae	g__Lactobacillus				OTU1410	764.294424261261	-8.49531508573706	2.13042870299932	-3.98760825639316	6.6742751776291e-05	0.000662531331339167	d__Bacteria	p__Firmicutes	c__Clostridia	o__Clostridiales	f__Lachnospiraceae	g__Clostridium_XlVa
OTU1152	392.169517209382	7.91156700639806	2.25926554599092	3.50183138960233	0.000462071938353399	0.00306182204512007	d__Bacteria	p__Firmicutes	c__Clostridia	o__Clostridiales	f__Lachnospiraceae	g__Clostridium_XlVa					OTU3329	864.233546050051	7.78341188169499	2.18317201459902	3.56518489136301	0.000363599775302059	0.00392779421135124	d__Bacteria	p__Firmicutes	c__Bacilli	o__Lactobacillales	f__Lactobacillaceae	g__Lactobacillus				OTU1800	235.044076683734	-5.95199992044567	2.09249498626585	-2.84445122187235	0.00444879969517029	0.0170704312819373	d__Bacteria	p__Firmicutes	c__Clostridia	o__Clostridiales	f__Lachnospiraceae	g__Clostridium_XlVa
OTU1269	390.805067398844	-7.15413807913096	2.06184398826231	-3.4697766270669	0.000520891367664013	0.00328538889057956	d__Bacteria	p__Firmicutes	c__Clostridia	o__Clostridiales	f__Lachnospiraceae	g__Clostridium_XlVa					OTU1164	97.3528396287418	6.79592670269171	1.98876559174281	3.41715822664462	0.000632784908490415	0.00578964412714896	d__Bacteria	p__Firmicutes	c__Bacilli	o__Lactobacillales	f__Lactobacillaceae	g__Lactobacillus				OTU1844	373.9362089286	-7.17013964714665	2.67888778618274	-2.67653601771938	0.00743875698616114	0.0248261203067002	d__Bacteria	p__Firmicutes	c__Clostridia	o__Clostridiales	f__Lachnospiraceae	g__Clostridium_XlVa
OTU2293	253.18450959483	7.91403514062725	2.40878272884589	3.28549148325182	0.00101804620067075	0.00533074701002955	d__Bacteria	p__Firmicutes	c__Clostridia	o__Clostridiales	f__Lachnospiraceae	g__Clostridium_XlVa					OTU1462	156.649909824741	7.79079404880398	2.28783005936713	3.40532025834083	0.000660865017650383	0.00594085300831865	d__Bacteria	p__Firmicutes	c__Bacilli	o__Lactobacillales	f__Lactobacillaceae	g__Lactobacillus				OTU1943	208.604487200019	7.87400110423658	2.23280158267436	3.52651178919599	0.000421072418348401	0.00286396081368714	d__Bacteria	p__Firmicutes	c__Clostridia	o__Clostridiales	f__Lachnospiraceae	g__Clostridium_XlVa
OTU1112	949.455428587642	-6.23747084486419	1.92481613565541	-3.24055411284272	0.00119297627136995	0.00599051170642996	d__Bacteria	p__Firmicutes	c__Clostridia	o__Clostridiales	f__Lachnospiraceae	g__Clostridium_XlVa					OTU1089	428.381426762121	6.79518590392217	2.10175724980557	3.23309740197198	0.00122455803347362	0.0092326648212923	d__Bacteria	p__Firmicutes	c__Bacilli	o__Lactobacillales	f__Lactobacillaceae	g__Lactobacillus				OTU1993	278.256465625312	-6.25572156210063	2.62827205836588	-2.38016515154451	0.0173048804307479	0.0484649755854606	d__Bacteria	p__Firmicutes	c__Clostridia	o__Clostridiales	f__Lachnospiraceae	g__Clostridium_XlVa
OTU1800	235.044076683734	-5.91404131394213	1.83449054062777	-3.22380583762418	0.0012649913786676	0.00619836834450593	d__Bacteria	p__Firmicutes	c__Clostridia	o__Clostridiales	f__Lachnospiraceae	g__Clostridium_XlVa					OTU1305	145.580879615747	6.79560369396116	2.10741458807718	3.22461642450787	0.00126141554361932	0.00940028800766742	d__Bacteria	p__Firmicutes	c__Bacilli	o__Lactobacillales	f__Lactobacillaceae	g__Lactobacillus				OTU2593	131.2751273938	-6.09832431888348	2.4085158299466	-2.53198432124014	0.0113419062609197	0.0341053111073972	d__Bacteria	p__Firmicutes	c__Clostridia	o__Clostridiales	f__Lachnospiraceae	g__Clostridium_XlVa
OTU1844	373.9362089286	-7.15302477217842	2.36715089831668	-3.0217865609096	0.00251287665262269	0.0101854777006303	d__Bacteria	p__Firmicutes	c__Clostridia	o__Clostridiales	f__Lachnospiraceae	g__Clostridium_XlVa					OTU1602	125.979837411923	-7.23298768001623	2.29971011129538	-3.14517366536343	0.00165988264249202	0.0116916534080561	d__Bacteria	p__Firmicutes	c__Bacilli	o__Lactobacillales	f__Lactobacillaceae	g__Lactobacillus				OTU3052	123.554377008037	7.87357990578327	2.33364357865071	3.37394278107186	0.000740997685631427	0.00442019733122598	d__Bacteria	p__Firmicutes	c__Clostridia	o__Clostridiales	f__Lachnospiraceae	g__Clostridium_XlVa
OTU1932	350.856434281433	-7.15404380674518	2.36775133108661	-3.02145065354563	0.00251566640991841	0.0101854777006303	d__Bacteria	p__Firmicutes	c__Clostridia	o__Clostridiales	f__Lachnospiraceae	g__Clostridium_XlVa					OTU1789	251.823980028074	6.95728904056998	2.24828875959154	3.09448197474151	0.00197156914426873	0.0133392217629339	d__Bacteria	p__Firmicutes	c__Bacilli	o__Lactobacillales	f__Lactobacillaceae	g__Lactobacillus				OTU3237	23.5887861336074	-7.04580744963552	1.79916388232189	-3.91615656520553	8.99718308426737e-05	0.000841154825805506	d__Bacteria	p__Firmicutes	c__Clostridia	o__Clostridiales	f__Lachnospiraceae	g__Clostridium_XlVa
OTU2593	131.2751273938	-6.07413400663885	2.12224401460863	-2.86212799509721	0.00420806929531612	0.0152209059356862	d__Bacteria	p__Firmicutes	c__Clostridia	o__Clostridiales	f__Lachnospiraceae	g__Clostridium_XlVa					OTU1090	294.471106016947	6.79586668242576	2.23959958521982	3.03441147572759	0.00241005473102848	0.0155684691293322	d__Bacteria	p__Firmicutes	c__Bacilli	o__Lactobacillales	f__Lactobacillaceae	g__Lactobacillus				OTU1367	357.438366438227	-7.68097534766693	2.53282856354327	-3.03256819597839	0.00242482300534551	0.0105664744860056	d__Bacteria	p__Firmicutes	c__Clostridia	o__Clostridiales	f__Lachnospiraceae	g__Clostridium_XlVb
OTU1993	278.256465625312	-6.23666130098261	2.32132918189357	-2.68667681844899	0.00721667404405792	0.0236056857089986	d__Bacteria	p__Firmicutes	c__Clostridia	o__Clostridiales	f__Lachnospiraceae	g__Clostridium_XlVa					OTU1394	196.479086691239	6.7957375465791	2.41553394321833	2.81334798281693	0.00490285619923305	0.0279495416590425	d__Bacteria	p__Firmicutes	c__Bacilli	o__Lactobacillales	f__Lactobacillaceae	g__Lactobacillus				OTU1696	421.917692900217	-6.27136407779624	2.30655524878588	-2.71893078698087	0.00654933108466681	0.0226859312436149	d__Bacteria	p__Firmicutes	c__Clostridia	o__Clostridiales	f__Lachnospiraceae	g__Clostridium_XlVb
OTU102	35354.8648856291	-0.951784094842529	0.378683659944364	-2.51340154202155	0.0119573149560916	0.036209960838765	d__Bacteria	p__Firmicutes	c__Clostridia	o__Clostridiales	f__Lachnospiraceae	g__Clostridium_XlVa					OTU61	117599.92623048	-5.31934133381864	0.675101733699567	-7.879318135755	3.29172417276657e-15	8.46302284818285e-12	d__Bacteria	p__Firmicutes	c__Negativicutes	o__Selenomonadales	f__Veillonellaceae	g__Megamonas				OTU206	10701.0525275464	-2.91843988161912	0.810037405894367	-3.60284581969009	0.000314752239263492	0.00231527482726154	d__Bacteria	p__Firmicutes	c__Clostridia	o__Clostridiales	f__Lachnospiraceae	g__Clostridium_XlVb
OTU235	12869.0702828197	-1.70813597661536	0.26652492612066	-6.40891642473267	1.4655750087587e-10	2.51199556501242e-08	d__Bacteria	p__Firmicutes	c__Clostridia	o__Clostridiales	f__Lachnospiraceae	g__Clostridium_XlVb					OTU371	19306.1724732854	-4.31568086295963	0.778095993907149	-5.54646328570434	2.91505802956532e-08	1.07065917057321e-05	d__Bacteria	p__Firmicutes	c__Negativicutes	o__Selenomonadales	f__Veillonellaceae	g__Megamonas				OTU210	2171.33077109031	-11.0218363248872	1.74989025282615	-6.29858718687443	3.00370759421717e-10	1.2621243316123e-08	d__Bacteria	p__Firmicutes	c__Clostridia	o__Clostridiales	f__Lachnospiraceae	g__Clostridium_XlVb
OTU1815	724.303408332827	-10.4493464856525	1.92266545289491	-5.43482303170279	5.48508430147763e-08	3.35765517597595e-06	d__Bacteria	p__Firmicutes	c__Clostridia	o__Clostridiales	f__Lachnospiraceae	g__Clostridium_XlVb					OTU75	35365.8654631792	-2.96362338865676	0.547592825317279	-5.41209316783801	6.2292261948221e-08	1.60153405468876e-05	d__Bacteria	p__Firmicutes	c__Negativicutes	o__Selenomonadales	f__Veillonellaceae	g__Megamonas				OTU2170	156.49154532588	-7.63258810046033	2.33592026443733	-3.26748657334793	0.00108507013181246	0.0057988186487211	d__Bacteria	p__Firmicutes	c__Clostridia	o__Clostridiales	f__Lachnospiraceae	g__Clostridium_XlVb
OTU2170	156.49154532588	-7.60436637125701	2.05590577426498	-3.6987912901678	0.000216628638512274	0.00191392518768061	d__Bacteria	p__Firmicutes	c__Clostridia	o__Clostridiales	f__Lachnospiraceae	g__Clostridium_XlVb					OTU16	384918.901558279	-1.73647421486028	0.52610120225612	-3.30064673377217	0.00096462257383207	0.00777443459975627	d__Bacteria	p__Firmicutes	c__Negativicutes	o__Selenomonadales	f__Veillonellaceae	g__Megamonas				OTU2276	73.8668514537375	-5.94681306133041	2.20645558654539	-2.69518820029423	0.00703488840449716	0.0239242038200558	d__Bacteria	p__Firmicutes	c__Clostridia	o__Clostridiales	f__Lachnospiraceae	g__Clostridium_XlVb
OTU2142	181.740444255058	7.91475707691129	2.21879680537699	3.56713920703816	0.000360899780077441	0.00259182495692486	d__Bacteria	p__Firmicutes	c__Clostridia	o__Clostridiales	f__Lachnospiraceae	g__Clostridium_XlVb					OTU3455	6598.18768572368	-3.08021850075057	0.944611315568736	-3.26083167752021	0.00111085962434274	0.00857663691947502	d__Bacteria	p__Firmicutes	c__Negativicutes	o__Selenomonadales	f__Veillonellaceae	g__Megamonas				OTU2530	112.72784990789	9.43743259624172	2.32935494385434	4.05152191216756	5.08855595311078e-05	0.000532557451854587	d__Bacteria	p__Firmicutes	c__Clostridia	o__Clostridiales	f__Lachnospiraceae	g__Clostridium_XlVb
OTU1367	357.438366438227	-7.65929552955877	2.23469063105066	-3.42745229390329	0.000609273346233214	0.00364447047323496	d__Bacteria	p__Firmicutes	c__Clostridia	o__Clostridiales	f__Lachnospiraceae	g__Clostridium_XlVb					OTU3399	12267.602240533	-2.08063042004543	0.644165126601857	-3.22996438975409	0.00123805637373908	0.00929726145444155	d__Bacteria	p__Firmicutes	c__Negativicutes	o__Selenomonadales	f__Veillonellaceae	g__Megamonas				OTU561	2062.79285967369	-10.9462568095049	1.68059087360451	-6.51333824396387	7.34987479638308e-11	3.56538266066055e-09	d__Bacteria	p__Firmicutes	c__Clostridia	o__Clostridiales	f__Lachnospiraceae	g__Clostridium_XlVb
OTU1505	505.67377026701	-6.99086291421648	2.07023135599125	-3.37685104323481	0.000733207449747745	0.00423612663663248	d__Bacteria	p__Firmicutes	c__Clostridia	o__Clostridiales	f__Lachnospiraceae	g__Clostridium_XlVb					OTU104	51226.7675938477	2.78617321176168	0.510959997279901	5.4528206250859	4.95770721582163e-08	1.44267868731286e-05	d__Archaea	p__Euryarchaeota	c__Methanobacteria	o__Methanobacteriales	f__Methanobacteriaceae	g__Methanobrevibacter				OTU693	1321.06423061455	-9.76462329105175	2.15960108302594	-4.5214939776609	6.1404707262429e-06	8.39742033892047e-05	d__Bacteria	p__Firmicutes	c__Clostridia	o__Clostridiales	f__Lachnospiraceae	g__Clostridium_XlVb
OTU1803	190.097179069315	-7.65924630567131	2.31497813194152	-3.3085609751517	0.000937767618991388	0.00503340406769699	d__Bacteria	p__Firmicutes	c__Clostridia	o__Clostridiales	f__Lachnospiraceae	g__Clostridium_XlVb					OTU1874	260.832083488109	-8.47639506694541	2.11109512028349	-4.01516491867366	5.94042416669613e-05	0.00127273587771465	d__Bacteria	p__Firmicutes	c__Clostridia	o__Clostridiales	f__Clostridiales_Incertae_Sedis_XIII	g__Mogibacterium				OTU2212	177.250558990304	-7.02796371826319	2.12865722193487	-3.30159484854731	0.00096136824732201	0.00529267187123102	d__Bacteria	p__Firmicutes	c__Erysipelotrichia	o__Erysipelotrichales	f__Erysipelotrichaceae	g__Clostridium_XVIII
OTU210	2171.33077109031	-4.04660798142314	1.27396718443273	-3.17638321525918	0.0014912381811642	0.00687989988259556	d__Bacteria	p__Firmicutes	c__Clostridia	o__Clostridiales	f__Lachnospiraceae	g__Clostridium_XlVb					OTU2156	130.74696490063	6.79457771385753	2.32477292380905	2.92268446705964	0.00347027991403007	0.0205578102741275	d__Bacteria	p__Bacteroidetes	c__Bacteroidia	o__Bacteroidales	f__Porphyromonadaceae	g__Odoribacter				OTU2205	114.899397410543	-7.25133908972955	2.55800866802121	-2.83475938935694	0.0045860211318356	0.0174180832628153	d__Bacteria	p__Actinobacteria	c__Actinobacteria	o__Coriobacteriales	f__Coriobacteriaceae	g__Collinsella
OTU1696	421.917692900217	-6.24207035419918	2.02933906990216	-3.0759129643624	0.00209859093790087	0.00881613938127965	d__Bacteria	p__Firmicutes	c__Clostridia	o__Clostridiales	f__Lachnospiraceae	g__Clostridium_XlVb					OTU631	198.460769633332	-7.23301046216945	2.16430306875969	-3.34195823430335	0.00083189577148563	0.00701247222455592	d__Bacteria	p__Actinobacteria	c__Actinobacteria	o__Coriobacteriales	f__Coriobacteriaceae	g__Olsenella				OTU2333	133.262049866104	-8.58169076354015	2.29995248490943	-3.73124698003407	0.00019053431308682	0.00155020164223486	d__Bacteria	p__Actinobacteria	c__Actinobacteria	o__Coriobacteriales	f__Coriobacteriaceae	g__Collinsella
OTU2276	73.8668514537375	-5.9138504263952	1.93836886630544	-3.05094171145407	0.00228124856468833	0.0093841440957019	d__Bacteria	p__Firmicutes	c__Clostridia	o__Clostridiales	f__Lachnospiraceae	g__Clostridium_XlVb					OTU1161	650.482342599171	9.45599922672535	1.91132058367437	4.94736430272043	7.5225109844256e-07	8.05848989206592e-05	d__Bacteria	p__Firmicutes	c__Clostridia	o__Clostridiales	f__Ruminococcaceae	g__Oscillibacter				OTU166	24430.1395358446	-1.37276495512482	0.301893943951133	-4.54717619425656	5.4370479184348e-06	7.63860666573545e-05	d__Bacteria	p__Bacteroidetes	c__Bacteroidia	o__Bacteroidales	f__Porphyromonadaceae	g__Coprobacter
OTU1146	246.88573125445	-5.91465720468887	2.40379629940638	-2.46054842756414	0.0138724848622055	0.0414722774194539	d__Bacteria	p__Firmicutes	c__Clostridia	o__Clostridiales	f__Lachnospiraceae	g__Clostridium_XlVb					OTU1835	397.419315939391	8.82851707920151	1.92637653575361	4.58296543554385	4.58427839968249e-06	0.000274097203850783	d__Bacteria	p__Firmicutes	c__Clostridia	o__Clostridiales	f__Ruminococcaceae	g__Oscillibacter				OTU180	21354.6271565366	-1.21465566541476	0.327169759694609	-3.71261594148725	0.000205128040940787	0.00164294141202107	d__Bacteria	p__Bacteroidetes	c__Bacteroidia	o__Bacteroidales	f__Porphyromonadaceae	g__Coprobacter
OTU145	28915.4407744396	-1.58413451311961	0.410229207633712	-3.8615839234296	0.00011265430163326	0.00125927917173527	d__Bacteria	p__Firmicutes	c__Erysipelotrichia	o__Erysipelotrichales	f__Erysipelotrichaceae	g__Clostridium_XVIII					OTU1429	480.256392639209	-8.14888911389635	1.83444641439234	-4.44215162130841	8.90637626056127e-06	0.000440351795498135	d__Bacteria	p__Firmicutes	c__Clostridia	o__Clostridiales	f__Ruminococcaceae	g__Oscillibacter				OTU272	13575.2196617686	-2.99371437263767	0.499306494954075	-5.99574490396531	2.025547768148e-09	6.39418553271217e-08	d__Bacteria	p__Bacteroidetes	c__Bacteroidia	o__Bacteroidales	f__Porphyromonadaceae	g__Coprobacter
OTU2212	177.250558990304	-6.9918333578989	1.86730178443122	-3.74435102895197	0.000180860647637412	0.00170327005522266	d__Bacteria	p__Firmicutes	c__Erysipelotrichia	o__Erysipelotrichales	f__Erysipelotrichaceae	g__Clostridium_XVIII					OTU2520	98.3906261784762	-8.75716761367831	2.13263931422127	-4.10625817281061	4.02120026440413e-05	0.00100373843493039	d__Bacteria	p__Firmicutes	c__Clostridia	o__Clostridiales	f__Ruminococcaceae	g__Oscillibacter				OTU116	25097.6418490129	1.29509115954026	0.483791463336106	2.6769615788787	0.0074293153876262	0.0248261203067002	d__Bacteria	p__Proteobacteria	c__Deltaproteobacteria	o__Desulfovibrionales	f__Desulfovibrionaceae	g__Desulfovibrio
OTU241	15797.1579413004	-1.10130474406027	0.341633601366531	-3.22364293106727	0.00126571115552922	0.00619836834450593	d__Bacteria	p__Firmicutes	c__Erysipelotrichia	o__Erysipelotrichales	f__Erysipelotrichaceae	g__Clostridium_XVIII					OTU2955	61.4837147694295	7.87350938575043	1.99553755479353	3.94555811131556	7.96143200779493e-05	0.00154447592585973	d__Bacteria	p__Firmicutes	c__Clostridia	o__Clostridiales	f__Ruminococcaceae	g__Oscillibacter				OTU1311	33.1261880643932	-6.2826462067503	1.97056271827799	-3.18824980726344	0.0014313681930864	0.00713168070866926	d__Bacteria	p__Proteobacteria	c__Deltaproteobacteria	o__Desulfovibrionales	f__Desulfovibrionaceae	g__Desulfovibrio
OTU1470	353.821257818558	-5.91371629114424	2.20939442979777	-2.67662315582354	0.0074368228442501	0.0241720246935107	d__Bacteria	p__Firmicutes	c__Erysipelotrichia	o__Erysipelotrichales	f__Erysipelotrichaceae	g__Clostridium_XVIII					OTU1922	219.978892193799	-8.54269775233084	2.24911595072416	-3.79824692879009	0.000145723111875703	0.00230629081692252	d__Bacteria	p__Firmicutes	c__Clostridia	o__Clostridiales	f__Ruminococcaceae	g__Oscillibacter				OTU1321	547.899547893728	-8.09799900350284	2.36105708622866	-3.4298192325531	0.0006039834837505	0.00372733548114096	d__Bacteria	p__Proteobacteria	c__Deltaproteobacteria	o__Desulfovibrionales	f__Desulfovibrionaceae	g__Desulfovibrio
OTU120	81689.4668944715	-1.043427913305	0.412570590125813	-2.52908941712691	0.0114358888346301	0.0348361021253956	d__Bacteria	p__Firmicutes	c__Erysipelotrichia	o__Erysipelotrichales	f__Erysipelotrichaceae	g__Clostridium_XVIII					OTU1504	388.321544825516	-7.89939100094765	2.11746155522133	-3.73059476875458	0.000191028269572459	0.00257138052916645	d__Bacteria	p__Firmicutes	c__Clostridia	o__Clostridiales	f__Ruminococcaceae	g__Oscillibacter				OTU1368	563.964777851892	-7.01974971160227	2.31343288705456	-3.03434335652579	0.0024105990306741	0.0105223261593601	d__Bacteria	p__Proteobacteria	c__Deltaproteobacteria	o__Desulfovibrionales	f__Desulfovibrionaceae	g__Desulfovibrio
OTU1376	899.876990081932	-8.1151490170161	1.91339873620331	-4.24122210570636	2.22306012798632e-05	0.000402499125989636	d__Bacteria	p__Actinobacteria	c__Actinobacteria	o__Coriobacteriales	f__Coriobacteriaceae	g__Collinsella					OTU2155	124.877163927921	-6.91143925396067	1.89403483537416	-3.64905603892725	0.000263205688960559	0.00313287882554444	d__Bacteria	p__Firmicutes	c__Clostridia	o__Clostridiales	f__Ruminococcaceae	g__Oscillibacter				OTU1968	190.201600505295	-7.01006943056473	2.55245976711584	-2.7463976203965	0.00602536885296295	0.0212208538643394	d__Bacteria	p__Proteobacteria	c__Deltaproteobacteria	o__Desulfovibrionales	f__Desulfovibrionaceae	g__Desulfovibrio
OTU2333	133.262049866104	-8.55553721515667	2.02359559030921	-4.22788884109465	2.35894275923651e-05	0.000424114813566229	d__Bacteria	p__Actinobacteria	c__Actinobacteria	o__Coriobacteriales	f__Coriobacteriaceae	g__Collinsella					OTU2235	270.808787741229	6.79494529329377	2.16258540273259	3.1420471463036	0.00167771018541236	0.0117531141326844	d__Bacteria	p__Firmicutes	c__Clostridia	o__Clostridiales	f__Ruminococcaceae	g__Oscillibacter				OTU40	76600.7585036006	1.20038682692347	0.480667274952058	2.49733420492002	0.0125130963582589	0.0370209099391065	d__Bacteria	p__Proteobacteria	c__Deltaproteobacteria	o__Desulfovibrionales	f__Desulfovibrionaceae	g__Desulfovibrio
OTU2205	114.899397410543	-7.23019710012758	2.25754037440249	-3.20268783766103	0.00136151476545939	0.00648232307777056	d__Bacteria	p__Actinobacteria	c__Actinobacteria	o__Coriobacteriales	f__Coriobacteriaceae	g__Collinsella					OTU2055	209.617124086694	6.79584294400261	2.18265542779549	3.1135665563421	0.00184840814875456	0.0126726862678612	d__Bacteria	p__Firmicutes	c__Clostridia	o__Clostridiales	f__Ruminococcaceae	g__Oscillibacter				OTU50	67046.0541833272	1.14436179233716	0.455760999628445	2.51088134629792	0.0120430168205226	0.0359194852036702	d__Bacteria	p__Proteobacteria	c__Deltaproteobacteria	o__Desulfovibrionales	f__Desulfovibrionaceae	g__Desulfovibrio
OTU935	597.666674803124	-6.08046620044089	2.40258144017211	-2.53080544899461	0.011380095068013	0.0347072650294916	d__Bacteria	p__Actinobacteria	c__Actinobacteria	o__Coriobacteriales	f__Coriobacteriaceae	g__Collinsella					OTU3007	68.9768379066883	6.7950788859301	2.18723759472521	3.10669444522957	0.00189191839602542	0.01293649520261	d__Bacteria	p__Firmicutes	c__Clostridia	o__Clostridiales	f__Ruminococcaceae	g__Oscillibacter				OTU3478	31.5314776480462	-7.12441193688158	1.95726095701862	-3.63999083072386	0.00027264774975247	0.0020862421565881	d__Bacteria	p__Proteobacteria	c__Alphaproteobacteria	o__Rhizobiales	f__Hyphomicrobiaceae	g__Devosia
OTU1297	262.317285611613	-5.91264936902846	2.40111629562813	-2.46245855721108	0.0137988118835973	0.0413000527971229	d__Bacteria	p__Actinobacteria	c__Actinobacteria	o__Coriobacteriales	f__Coriobacteriaceae	g__Collinsella					OTU2173	155.826540001592	-6.90793064896624	2.22538208705446	-3.1041548726177	0.0019082341459905	0.0130134482475904	d__Bacteria	p__Firmicutes	c__Clostridia	o__Clostridiales	f__Ruminococcaceae	g__Oscillibacter				OTU745	1953.2535137193	-9.9071644375534	1.98717364121465	-4.98555548044494	6.17840464347943e-07	1.10310266238789e-05	d__Bacteria	p__Elusimicrobia	c__Elusimicrobia	o__Elusimicrobiales	f__Elusimicrobiaceae	g__Elusimicrobium
OTU166	24430.1395358446	-0.871497890573146	0.269916263996919	-3.22877131473298	0.00124323267184052	0.00612915612226455	d__Bacteria	p__Bacteroidetes	c__Bacteroidia	o__Bacteroidales	f__Porphyromonadaceae	g__Coprobacter					OTU1905	214.681303962101	6.79475018658935	2.23464955999328	3.04063344348713	0.00236081050777191	0.0154443862989353	d__Bacteria	p__Firmicutes	c__Clostridia	o__Clostridiales	f__Ruminococcaceae	g__Oscillibacter				OTU1400	721.034705693466	-9.98750521409401	2.23851393260138	-4.46166765756402	8.13242830957374e-06	0.000107222939404688	d__Bacteria	p__Firmicutes	c__Bacilli	o__Lactobacillales	f__Enterococcaceae	g__Enterococcus
OTU2373	123.156525703229	-5.91353539857231	2.36924145645554	-2.49596147427673	0.0125616243628788	0.0379952191023076	d__Bacteria	p__Bacteroidetes	c__Bacteroidia	o__Bacteroidales	f__Porphyromonadaceae	g__Coprobacter					OTU1480	384.727970943995	6.79487985495942	2.24446686432721	3.02739147677114	0.00246674269574574	0.0157522284533173	d__Bacteria	p__Firmicutes	c__Clostridia	o__Clostridiales	f__Ruminococcaceae	g__Oscillibacter				OTU1889	479.353155970122	-9.14769697651115	2.78029656401755	-3.29018749111161	0.00100120646268464	0.0054527062939357	d__Bacteria	p__Firmicutes	c__Bacilli	o__Lactobacillales	f__Enterococcaceae	g__Enterococcus
OTU272	13575.2196617686	-1.1118965765264	0.446208996051816	-2.49187395674398	0.0127071122160432	0.0383901122296674	d__Bacteria	p__Bacteroidetes	c__Bacteroidia	o__Bacteroidales	f__Porphyromonadaceae	g__Coprobacter					OTU2006	156.667944413031	6.79183877253237	2.46427599864484	2.75611935362247	0.0058491649113566	0.0329063522693606	d__Bacteria	p__Firmicutes	c__Clostridia	o__Clostridiales	f__Ruminococcaceae	g__Oscillibacter				OTU2922	99.9728372112321	-7.17551364333042	2.53471482915013	-2.83089583128226	0.00464178358165556	0.0175500376300536	d__Bacteria	p__Firmicutes	c__Bacilli	o__Lactobacillales	f__Enterococcaceae	g__Enterococcus
OTU95	29404.8352167055	-1.9335979210528	0.412588853343793	-4.68650062982096	2.7791596465602e-06	9.16053775808495e-05	d__Bacteria	p__Firmicutes	c__Clostridia	o__Clostridiales	f__Lachnospiraceae	g__Coprococcus					OTU2605	83.8173726102323	7.78748868092813	2.01990625044885	3.85537134666405	0.000115554088320403	0.00195453658599839	d__Bacteria	p__Bacteroidetes	c__Bacteroidia	o__Bacteroidales	f__Porphyromonadaceae	g__Parabacteroides				OTU39	72819.6530600194	-1.50003508253487	0.331603017443927	-4.52358695073854	6.08003247451985e-06	8.35923181389868e-05	d__Bacteria	p__Firmicutes	c__Bacilli	o__Lactobacillales	f__Enterococcaceae	g__Enterococcus
OTU424	7498.14204870922	-1.98611530758537	0.536773896830281	-3.7000966688463	0.000215517355602986	0.00191067283191475	d__Bacteria	p__Firmicutes	c__Clostridia	o__Clostridiales	f__Lachnospiraceae	g__Coprococcus					OTU1507	264.991035270035	-8.59676917802743	2.26385243485823	-3.79740704193283	0.000146217581936356	0.00230629081692252	d__Bacteria	p__Bacteroidetes	c__Bacteroidia	o__Bacteroidales	f__Porphyromonadaceae	g__Parabacteroides				OTU31	34657.1413258659	1.18311808816516	0.488725384000461	2.4208238959899	0.0154853770794817	0.0440895952063648	d__Bacteria	p__Proteobacteria	c__Gammaproteobacteria	o__Enterobacteriales	f__Enterobacteriaceae	g__Escherichia/Shigella
OTU1871	256.190996569224	-6.23850959332261	2.28068986216552	-2.73536077693577	0.00623119393059788	0.0208327693050288	d__Bacteria	p__Actinobacteria	c__Actinobacteria	o__Actinomycetales	f__Corynebacteriaceae	g__Corynebacterium					OTU2015	114.855128074936	-7.89834234485268	2.1598077001448	-3.65696554573963	0.000255218669873981	0.00311548031370417	d__Bacteria	p__Bacteroidetes	c__Bacteroidia	o__Bacteroidales	f__Porphyromonadaceae	g__Parabacteroides				OTU2443	133.98986200493	-7.17425550407223	2.58492478209836	-2.77542137928223	0.00551302269496355	0.0199177879598916	d__Bacteria	p__Firmicutes	c__Clostridia	o__Clostridiales	f__Ruminococcaceae	g__Ethanoligenens
OTU1612	397.783794314565	8.90877400596485	2.02299570371117	4.40375329993126	1.06393926551845e-05	0.000253276652930365	d__Bacteria	p__Proteobacteria	c__Deltaproteobacteria	o__Desulfovibrionales	f__Desulfovibrionaceae	g__Desulfovibrio					OTU1619	165.613569542088	-6.90820032857511	2.05031699135079	-3.36933281912854	0.000753503853864114	0.00645752802761546	d__Bacteria	p__Bacteroidetes	c__Bacteroidia	o__Bacteroidales	f__Porphyromonadaceae	g__Parabacteroides				OTU2771	53.8474873156613	-7.01894526754277	2.32876071290214	-3.01402597040365	0.00257805736387497	0.0110839222115762	d__Bacteria	p__Firmicutes	c__Clostridia	o__Clostridiales	f__Ruminococcaceae	g__Ethanoligenens
OTU1321	547.899547893728	-8.07088876353721	2.07875414023798	-3.88256052378239	0.000103362278076046	0.00121344482618043	d__Bacteria	p__Proteobacteria	c__Deltaproteobacteria	o__Desulfovibrionales	f__Desulfovibrionaceae	g__Desulfovibrio					OTU351	12455.0512020507	-1.77496951229472	0.62762405824547	-2.82807755530703	0.00468284603306295	0.0269342218143285	d__Bacteria	p__Bacteroidetes	c__Bacteroidia	o__Bacteroidales	f__Porphyromonadaceae	g__Parabacteroides				OTU1295	11.3633732492559	7.88039716897271	1.45174031418982	5.4282416021288	5.69119659977919e-08	1.29487313787896e-06	d__Bacteria	p__Firmicutes	c__Clostridia	o__Clostridiales	f__Eubacteriaceae	g__Eubacterium
OTU50	67046.0541833272	-1.57469003599936	0.407762506727287	-3.86178231205676	0.00011256284237862	0.00125927917173527	d__Bacteria	p__Proteobacteria	c__Deltaproteobacteria	o__Desulfovibrionales	f__Desulfovibrionaceae	g__Desulfovibrio					OTU1407	418.137529079619	-8.64970983456967	2.06432528238075	-4.19009053873239	2.78843170360195e-05	0.000833132975311543	d__Bacteria	p__Bacteroidetes	c__Bacteroidia	o__Bacteroidales	f__Prevotellaceae	g__Paraprevotella				OTU1492	399.419979682099	-7.09113256469706	2.51031473059393	-2.82479821285968	0.00473104002817419	0.0177822439574654	d__Bacteria	p__Firmicutes	c__Clostridia	o__Clostridiales	f__Eubacteriaceae	g__Eubacterium
OTU442	5847.02309869254	-2.85467942305373	0.764857978385005	-3.7322999873537	0.000189739343927919	0.00176108250266671	d__Bacteria	p__Proteobacteria	c__Deltaproteobacteria	o__Desulfovibrionales	f__Desulfovibrionaceae	g__Desulfovibrio					OTU20	207312.358375812	-0.907210707785333	0.321611719397869	-2.82082602426255	0.00479001726811876	0.0274279162501856	d__Bacteria	p__Firmicutes	c__Negativicutes	o__Selenomonadales	f__Acidaminococcaceae	g__Phascolarctobacterium				OTU2027	106.36958598843	7.87328094420135	2.42963871735538	3.24051509714633	0.00119313953980719	0.00620963918389534	d__Bacteria	p__Firmicutes	c__Clostridia	o__Clostridiales	f__Eubacteriaceae	g__Eubacterium
OTU1311	33.1261880643932	-6.23911824310067	1.72310279431011	-3.62086247187514	0.000293622571673688	0.00228758676294864	d__Bacteria	p__Proteobacteria	c__Deltaproteobacteria	o__Desulfovibrionales	f__Desulfovibrionaceae	g__Desulfovibrio					OTU1990	249.094269422153	-8.70278932039661	2.32772568522443	-3.73875211140162	0.000184935971070593	0.00256315951826287	d__Bacteria	p__Bacteroidetes	c__Bacteroidia	o__Bacteroidales	f__Prevotellaceae	g__Prevotella				OTU2068	202.713802045929	10.8493017912873	2.37813547834312	4.56210417366388	5.06435075626608e-06	7.31485718784275e-05	d__Bacteria	p__Firmicutes	c__Clostridia	o__Clostridiales	f__Eubacteriaceae	g__Eubacterium
OTU1682	590.194215905745	-7.48519865324153	2.16057250996877	-3.46445149084569	0.00053131395480674	0.0033398732953744	d__Bacteria	p__Proteobacteria	c__Deltaproteobacteria	o__Desulfovibrionales	f__Desulfovibrionaceae	g__Desulfovibrio					OTU1731	484.498571157267	-9.14950882126877	1.82779715321755	-5.00575723359811	5.56428497997891e-07	6.54181614342504e-05	d__Bacteria	p__Firmicutes	c__Clostridia	o__Clostridiales	f__Ruminococcaceae	g__Pseudoflavonifractor				OTU3437	63.6446055144567	-6.27328295420808	2.16147797586999	-2.90231176271093	0.00370419698860316	0.0147783417354455	d__Bacteria	p__Firmicutes	c__Clostridia	o__Clostridiales	f__Eubacteriaceae	g__Eubacterium
OTU40	76600.7585036006	-1.47846044301325	0.43001698655632	-3.43814428088787	0.000585715526036348	0.00353491694234613	d__Bacteria	p__Proteobacteria	c__Deltaproteobacteria	o__Desulfovibrionales	f__Desulfovibrionaceae	g__Desulfovibrio					OTU1471	706.95155134242	-8.22519744764887	1.79185160732608	-4.59033405111212	4.4253718257755e-06	0.000270895975334971	d__Bacteria	p__Firmicutes	c__Clostridia	o__Clostridiales	f__Ruminococcaceae	g__Pseudoflavonifractor				OTU907	2315.88617221957	4.57948903757833	1.48063392575796	3.09292456285846	0.00198194509012734	0.00913186528085556	d__Bacteria	p__Firmicutes	c__Clostridia	o__Clostridiales	f__Eubacteriaceae	g__Eubacterium
OTU116	25097.6418490129	-1.47105818130679	0.432985553615499	-3.39747635694359	0.000680104646152735	0.00398302743794688	d__Bacteria	p__Proteobacteria	c__Deltaproteobacteria	o__Desulfovibrionales	f__Desulfovibrionaceae	g__Desulfovibrio					OTU1412	189.533286972611	-9.06855755602359	2.34946143969761	-3.85984524061428	0.000113458857364761	0.00195283072855529	d__Bacteria	p__Firmicutes	c__Clostridia	o__Clostridiales	f__Ruminococcaceae	g__Pseudoflavonifractor				OTU24	277247.271179127	1.01302540316726	0.337073243156275	3.0053569179254	0.00265269369209932	0.011310241264324	d__Bacteria	p__Firmicutes	c__Clostridia	o__Clostridiales	f__Ruminococcaceae	g__Faecalibacterium
OTU1562	293.911676007931	-7.07918309383249	2.16460765919491	-3.27042319367264	0.00107386699555339	0.00556635493058017	d__Bacteria	p__Proteobacteria	c__Deltaproteobacteria	o__Desulfovibrionales	f__Desulfovibrionaceae	g__Desulfovibrio					OTU2266	308.11874521958	-8.80940136503991	2.3501134905453	-3.74850040241923	0.000177895052279658	0.00251301197478572	d__Bacteria	p__Firmicutes	c__Clostridia	o__Clostridiales	f__Ruminococcaceae	g__Pseudoflavonifractor				OTU2440	183.958786459471	8.86445574347161	2.54707192588622	3.48025340524585	0.000500939732470498	0.00328946477948785	d__Bacteria	p__Firmicutes	c__Clostridia	o__Clostridiales	f__Ruminococcaceae	g__Faecalibacterium
OTU216	35191.774593805	-1.33983370785292	0.434171232894863	-3.08595689060166	0.00202898236697468	0.008631487893728	d__Bacteria	p__Proteobacteria	c__Deltaproteobacteria	o__Desulfovibrionales	f__Desulfovibrionaceae	g__Desulfovibrio					OTU2500	51.898887144401	6.7961656164012	1.8882665099299	3.59915593517225	0.000319251720985687	0.00363358429485508	d__Bacteria	p__Firmicutes	c__Clostridia	o__Clostridiales	f__Ruminococcaceae	g__Pseudoflavonifractor				OTU25	286165.172775334	0.830441631263999	0.295709276699288	2.80830429309963	0.00498031431533295	0.0184235800067928	d__Bacteria	p__Firmicutes	c__Clostridia	o__Clostridiales	f__Ruminococcaceae	g__Faecalibacterium
OTU1776	247.995436558487	-6.90486831253312	2.35928222547562	-2.92668178396552	0.00342599222999646	0.0129966451665292	d__Bacteria	p__Proteobacteria	c__Deltaproteobacteria	o__Desulfovibrionales	f__Desulfovibrionaceae	g__Desulfovibrio					OTU1385	106.462555688072	-7.07312971093251	1.97752414477143	-3.5767602280022	0.000347878990561145	0.00380594419035193	d__Bacteria	p__Firmicutes	c__Clostridia	o__Clostridiales	f__Ruminococcaceae	g__Pseudoflavonifractor				OTU386	266.238468970843	-7.01505097345789	2.52461591260258	-2.77866068198319	0.00545835097851982	0.0198212152058961	d__Bacteria	p__Firmicutes	c__Clostridia	o__Clostridiales	f__Ruminococcaceae	g__Faecalibacterium
OTU796	265.638196434594	-5.91189370990336	2.24310416644063	-2.63558589848477	0.00839921638918457	0.0267151530924149	d__Bacteria	p__Proteobacteria	c__Deltaproteobacteria	o__Desulfovibrionales	f__Desulfovibrionaceae	g__Desulfovibrio					OTU2214	100.902259053326	6.79579229970761	1.96039839350772	3.46653635414788	0.000527210434784138	0.00519332577712651	d__Bacteria	p__Firmicutes	c__Clostridia	o__Clostridiales	f__Ruminococcaceae	g__Pseudoflavonifractor				OTU956	158.421614517241	-7.25652469263542	2.55987177609384	-2.83472194209208	0.00458655868102915	0.0174180832628153	d__Bacteria	p__Firmicutes	c__Clostridia	o__Clostridiales	f__Ruminococcaceae	g__Faecalibacterium
OTU108	27138.4153087179	-1.25488243814743	0.485199945527307	-2.58632023708008	0.00970067563544444	0.0302308327984578	d__Bacteria	p__Proteobacteria	c__Deltaproteobacteria	o__Desulfovibrionales	f__Desulfovibrionaceae	g__Desulfovibrio					OTU2812	154.023450980613	7.79239637070356	2.26272812241612	3.44380586138777	0.000573587405378117	0.0054416723956721	d__Bacteria	p__Firmicutes	c__Clostridia	o__Clostridiales	f__Ruminococcaceae	g__Pseudoflavonifractor				OTU1113	619.656561919239	-8.6785931860557	2.52475351850119	-3.43740215528355	0.000587322873131607	0.00366815217365027	d__Bacteria	p__Firmicutes	c__Clostridia	o__Clostridiales	f__Ruminococcaceae	g__Flavonifractor
OTU2338	116.411375101593	-6.07786256653583	2.36965760014301	-2.56486952636914	0.010321460887588	0.0317802107089686	d__Bacteria	p__Proteobacteria	c__Deltaproteobacteria	o__Desulfovibrionales	f__Desulfovibrionaceae	g__Desulfovibrio					OTU1735	447.254367673887	-6.90820809839394	2.06807940829689	-3.3403978931752	0.000836584371342027	0.00702894908078546	d__Bacteria	p__Firmicutes	c__Clostridia	o__Clostridiales	f__Ruminococcaceae	g__Pseudoflavonifractor				OTU1345	505.420488409182	8.86423584246692	2.55869060503291	3.46436408725271	0.00053148663471803	0.00341137644005486	d__Bacteria	p__Firmicutes	c__Clostridia	o__Clostridiales	f__Ruminococcaceae	g__Flavonifractor
OTU1381	468.883377295517	-5.91357617381182	2.31954559225769	-2.54945459729289	0.0107891558630791	0.0330618828652878	d__Bacteria	p__Proteobacteria	c__Deltaproteobacteria	o__Desulfovibrionales	f__Desulfovibrionaceae	g__Desulfovibrio					OTU789	2197.32545403841	-3.18178575123718	0.961346094995492	-3.30971932772255	0.000933895666072939	0.00757427683745592	d__Bacteria	p__Firmicutes	c__Clostridia	o__Clostridiales	f__Ruminococcaceae	g__Pseudoflavonifractor				OTU1779	185.221971561417	7.87281401315596	2.55589544926287	3.08025667302882	0.00206822273730807	0.00941132859755586	d__Bacteria	p__Firmicutes	c__Clostridia	o__Clostridiales	f__Ruminococcaceae	g__Flavonifractor
OTU930	2890.14935526469	-3.45509606646227	1.35877948110732	-2.54279381938162	0.0109970099026805	0.0336587053092755	d__Bacteria	p__Proteobacteria	c__Deltaproteobacteria	o__Desulfovibrionales	f__Desulfovibrionaceae	g__Desulfovibrio					OTU922	353.79578073846	-6.90541822590113	2.27004685677243	-3.0419716691308	0.00235034014668148	0.0154151135640767	d__Bacteria	p__Firmicutes	c__Clostridia	o__Clostridiales	f__Ruminococcaceae	g__Pseudoflavonifractor				OTU1915	526.954033035248	9.44838916361882	2.32065550374982	4.07143117466237	4.67251685783603e-05	0.000500543368395685	d__Bacteria	p__Firmicutes	c__Clostridia	o__Clostridiales	f__Ruminococcaceae	g__Flavonifractor
OTU3478	31.5314776480462	-7.07955567232698	1.71070682002678	-4.13838045739255	3.4976603138337e-05	0.000569144599168763	d__Bacteria	p__Proteobacteria	c__Alphaproteobacteria	o__Rhizobiales	f__Hyphomicrobiaceae	g__Devosia					OTU2297	101.934048992809	6.79535124346845	2.26499192992653	3.00016576380865	0.00269832714839232	0.0167570026534219	d__Bacteria	p__Firmicutes	c__Clostridia	o__Clostridiales	f__Ruminococcaceae	g__Pseudoflavonifractor				OTU2154	148.5129419866	-7.0149897189934	2.44460945232406	-2.86957481585631	0.00411024082409226	0.0160355525929305	d__Bacteria	p__Firmicutes	c__Clostridia	o__Clostridiales	f__Ruminococcaceae	g__Flavonifractor
OTU780	2728.95486258415	-4.15750918503751	0.839032065736733	-4.95512550093888	7.22836181759403e-07	3.04657675951381e-05	d__Bacteria	p__Firmicutes	c__Bacilli	o__Lactobacillales	f__Enterococcaceae	g__Enterococcus					OTU821	258.923000296006	-6.90789431895122	2.32370435397648	-2.97279398178601	0.002951024549537	0.0179788723148333	d__Bacteria	p__Firmicutes	c__Clostridia	o__Clostridiales	f__Ruminococcaceae	g__Pseudoflavonifractor				OTU2679	93.4313746654171	7.87410010269333	2.23858549387373	3.51744444169863	0.000435723553896324	0.00294027626526889	d__Bacteria	p__Firmicutes	c__Clostridia	o__Clostridiales	f__Ruminococcaceae	g__Flavonifractor
OTU39	72819.6530600194	-0.897234502218676	0.296563385193801	-3.02543923833464	0.00248272283882888	0.01009981078897	d__Bacteria	p__Firmicutes	c__Bacilli	o__Lactobacillales	f__Enterococcaceae	g__Enterococcus					OTU429	5488.56582031051	-1.27936492872296	0.437257337983863	-2.92588555430984	0.00343477268691742	0.0203944586098491	d__Bacteria	p__Firmicutes	c__Clostridia	o__Clostridiales	f__Ruminococcaceae	g__Pseudoflavonifractor				OTU921	279.625011114492	-5.94973283441138	2.19858811150992	-2.7061607416431	0.00680660905180521	0.0234131740047178	d__Bacteria	p__Firmicutes	c__Clostridia	o__Clostridiales	f__Ruminococcaceae	g__Flavonifractor
OTU2771	53.8474873156613	-6.99071556292169	2.04948116348789	-3.41096843799463	0.000647325841826111	0.00383473442243072	d__Bacteria	p__Firmicutes	c__Clostridia	o__Clostridiales	f__Ruminococcaceae	g__Ethanoligenens					OTU2550	140.66800609791	-7.07001534639836	2.56441202194428	-2.75697324996863	0.00583391238880245	0.0328925191921296	d__Bacteria	p__Firmicutes	c__Clostridia	o__Clostridiales	f__Ruminococcaceae	g__Pseudoflavonifractor				OTU1901	150.282219202981	-8.10064981090261	2.28720506518958	-3.54172432292649	0.000397520690812654	0.0027181534470195	d__Bacteria	p__Proteobacteria	c__Gammaproteobacteria	o__Pasteurellales	f__Pasteurellaceae	g__Gallibacterium
OTU2443	133.98986200493	-7.15397211762987	2.28194386510773	-3.13503422543312	0.00171834062504926	0.00764334558304782	d__Bacteria	p__Firmicutes	c__Clostridia	o__Clostridiales	f__Ruminococcaceae	g__Ethanoligenens					OTU17	28970.6925698258	-1.68879844439206	0.427418586331526	-3.95115818169439	7.77738958032008e-05	0.00152638691687045	d__Bacteria	p__Firmicutes	c__Clostridia	o__Clostridiales	f__Peptostreptococcaceae	g__Romboutsia				OTU1579	116.31679709769	-7.09801672749054	2.21244046970425	-3.20822947540794	0.00133554888790886	0.00678596085141044	d__Bacteria	p__Firmicutes	c__Clostridia	o__Clostridiales	f__Ruminococcaceae	g__Gemmiger
OTU2731	91.0462476635198	7.7998080114507	2.08809237724516	3.73537497500043	0.000187435684898776	0.00174600415172012	d__Bacteria	p__Firmicutes	c__Clostridia	o__Clostridiales	f__Eubacteriaceae	g__Eubacterium					OTU1338	212.829131405593	9.45309688918417	2.08456019834657	4.53481597541877	5.76537310340309e-06	0.000329394983307763	d__Bacteria	p__Firmicutes	c__Clostridia	o__Clostridiales	f__Ruminococcaceae	g__Ruminococcus				OTU1775	231.4496374664	-7.55981092321464	2.79466808094381	-2.70508364652076	0.0068287191894246	0.0234401028518166	d__Bacteria	p__Firmicutes	c__Clostridia	o__Clostridiales	f__Ruminococcaceae	g__Gemmiger
OTU3437	63.6446055144567	-6.23844247381959	1.89732985222238	-3.28801155292653	0.00100897698940753	0.00531573737657122	d__Bacteria	p__Firmicutes	c__Clostridia	o__Clostridiales	f__Eubacteriaceae	g__Eubacterium					OTU33	72635.5827980224	1.88927232401512	0.351917628886151	5.36850719867268	7.93910229130768e-08	1.85558472645019e-05	d__Bacteria	p__Firmicutes	c__Clostridia	o__Clostridiales	f__Lachnospiraceae	g__Ruminococcus2				OTU350	10154.771822924	1.40692808722927	0.565195199463283	2.48927819727645	0.0128002760807609	0.0377835933451623	d__Bacteria	p__Firmicutes	c__Clostridia	o__Clostridiales	f__Ruminococcaceae	g__Gemmiger
OTU1492	399.419979682099	-7.06683997906652	2.21408193846896	-3.1917698510983	0.00141403955088116	0.00659799579912061	d__Bacteria	p__Firmicutes	c__Clostridia	o__Clostridiales	f__Eubacteriaceae	g__Eubacterium					OTU460	91.795435790785	-7.07024296273207	2.16221529778224	-3.26990701156537	0.00107582843473487	0.00840715776809528	d__Bacteria	p__Firmicutes	c__Clostridia	o__Clostridiales	f__Lachnospiraceae	g__Ruminococcus2				OTU1006	1523.78452722497	-4.3307272534536	1.62338676151116	-2.66771132802775	0.0076369843805518	0.0253350797966434	d__Bacteria	p__Proteobacteria	c__Epsilonproteobacteria	o__Campylobacterales	f__Helicobacteraceae	g__Helicobacter
OTU2252	155.365716767678	-6.23493397750045	2.29494063762657	-2.71681710423178	0.00659130202692949	0.0218943637096069	d__Bacteria	p__Firmicutes	c__Clostridia	o__Clostridiales	f__Eubacteriaceae	g__Eubacterium					OTU3135	145.114870034581	6.7948663385296	2.25192747660412	3.01735575817752	0.0025499036144087	0.0160288562167354	d__Bacteria	p__Firmicutes	c__Clostridia	o__Clostridiales	f__Lachnospiraceae	g__Ruminococcus2				OTU3487	1644.01264402971	-9.18021436806353	1.87338056524948	-4.90034675193772	9.56676560611829e-07	1.65074861565974e-05	d__Bacteria	p__Proteobacteria	c__Epsilonproteobacteria	o__Campylobacterales	f__Helicobacteraceae	g__Helicobacter
OTU1766	288.529663978505	-6.07597289295101	2.34193716034368	-2.59442182985788	0.00947501569490587	0.0295993503664678	d__Bacteria	p__Firmicutes	c__Clostridia	o__Clostridiales	f__Eubacteriaceae	g__Eubacterium					OTU3095	96.5276507078974	-7.23176860869932	2.17242447885511	-3.32889298527448	0.000871918996053449	0.00721344103266118	d__Bacteria	p__Actinobacteria	c__Actinobacteria	o__Actinomycetales	f__Sanguibacteraceae	g__Sanguibacter				OTU4	524559.710679829	-2.28375606214658	0.281572551056562	-8.11071978989821	5.03207773380207e-16	7.18748436311396e-14	d__Bacteria	p__Proteobacteria	c__Epsilonproteobacteria	o__Campylobacterales	f__Helicobacteraceae	g__Helicobacter
OTU1805	624.850673753595	-5.90958285650485	2.3343479990545	-2.53157749354358	0.0113550723056833	0.0346807845220925	d__Bacteria	p__Firmicutes	c__Clostridia	o__Clostridiales	f__Eubacteriaceae	g__Eubacterium					OTU1801	344.600190460807	-7.98531256211441	2.04394310634011	-3.90681743407864	9.35197590850049e-05	0.0017052432667202	d__Bacteria	p__Actinobacteria	c__Actinobacteria	o__Coriobacteriales	f__Coriobacteriaceae	g__Slackia				OTU827	284.717924082227	-6.92740204938607	2.50782627093327	-2.76231337460552	0.00573933625352317	0.0205513001501505	d__Bacteria	p__Proteobacteria	c__Epsilonproteobacteria	o__Campylobacterales	f__Helicobacteraceae	g__Helicobacter
OTU172	28326.5361635208	-2.23971118294984	0.353502509909073	-6.33577165697049	2.36156320315114e-10	3.19556789226399e-08	d__Bacteria	p__Firmicutes	c__Clostridia	o__Clostridiales	f__Ruminococcaceae	g__Faecalibacterium					OTU2623	45.83120295775	-8.59392366400368	1.8443533704512	-4.6595862819397	3.16845564676885e-06	0.000232745699081221	d__Bacteria	p__Firmicutes	c__Clostridia	o__Clostridiales	f__Peptostreptococcaceae	g__Sporacetigenium				OTU1654	264.471039601003	-6.92274491997925	2.67684133804654	-2.58616183992108	0.00970513494007873	0.0304663027239834	d__Bacteria	p__Firmicutes	c__Erysipelotrichia	o__Erysipelotrichales	f__Erysipelotrichaceae	g__Holdemania
OTU782	1293.89933753279	-8.36020633265071	1.35997138099155	-6.14733989957592	7.87931642880525e-10	8.81822151087675e-08	d__Bacteria	p__Firmicutes	c__Clostridia	o__Clostridiales	f__Ruminococcaceae	g__Faecalibacterium					OTU2038	199.498158534833	-6.90669928748944	2.22991529923107	-3.09729221099611	0.00195297257973011	0.0132833134986405	d__Bacteria	p__Firmicutes	c__Clostridia	o__Clostridiales	f__Ruminococcaceae	g__Sporobacter				OTU2419	189.403544402554	-7.24452436982978	2.78087107979819	-2.60512773226277	0.00918400145852984	0.0291867339306307	d__Bacteria	p__Firmicutes	c__Clostridia	o__Clostridiales	f__Ruminococcaceae	g__Hydrogenoanaerobacterium
OTU279	23157.2907285416	-2.35093596942638	0.419963530453949	-5.59795267671265	2.16897935795146e-08	1.50714754845763e-06	d__Bacteria	p__Firmicutes	c__Clostridia	o__Clostridiales	f__Ruminococcaceae	g__Faecalibacterium					OTU759	388.128934579361	8.43180293102577	2.02302907568162	4.16790990914692	3.0740537758706e-05	0.000878154695307035	d__Bacteria	p__Firmicutes	c__Clostridia	o__Clostridiales	f__Ruminococcaceae	g__Subdoligranulum				OTU1382	518.709798578244	9.44847035685903	2.29808852666861	4.11144751266648	3.93186265247115e-05	0.00043572495170273	d__Bacteria	p__Firmicutes	c__Clostridia	o__Clostridiales	f__Ruminococcaceae	g__Intestinimonas
OTU25	286165.172775334	-1.47865188210922	0.264514942259855	-5.59005048817474	2.27003599338411e-08	1.53585856289225e-06	d__Bacteria	p__Firmicutes	c__Clostridia	o__Clostridiales	f__Ruminococcaceae	g__Faecalibacterium					OTU132	18156.7462495169	-1.53864094234128	0.332724800064547	-4.62436506699468	3.75747587722967e-06	0.000261093796766418	d__Bacteria	p__Proteobacteria	c__Betaproteobacteria	o__Burkholderiales	f__Sutterellaceae	g__Sutterella				OTU1603	351.955387865616	-7.09235436244004	2.53280951455065	-2.80019256153904	0.00510721305946167	0.018838801687053	d__Bacteria	p__Firmicutes	c__Clostridia	o__Clostridiales	f__Ruminococcaceae	g__Intestinimonas
OTU425	8124.35281944146	-3.37925451468143	0.777192067769122	-4.3480301135617	1.37365746904909e-05	0.00029469209123326	d__Bacteria	p__Firmicutes	c__Clostridia	o__Clostridiales	f__Ruminococcaceae	g__Faecalibacterium					OTU134	17155.7649027562	-1.4979608677519	0.400427620774442	-3.74090294983845	0.0001833603190202	0.00256206184891812	d__Bacteria	p__Proteobacteria	c__Betaproteobacteria	o__Burkholderiales	f__Sutterellaceae	g__Sutterella				OTU1666	572.061429094888	-7.83653427564134	2.5325704654042	-3.09430058617959	0.00197277503855995	0.0091223104750677	d__Bacteria	p__Firmicutes	c__Clostridia	o__Clostridiales	f__Ruminococcaceae	g__Intestinimonas
OTU2695	310.588339202673	-7.65944724700016	1.92081729325819	-3.98759802605058	6.67456290194161e-05	0.000880015447225224	d__Bacteria	p__Firmicutes	c__Clostridia	o__Clostridiales	f__Ruminococcaceae	g__Faecalibacterium					OTU1653	188.145963684906	-8.48537103691461	2.40627247461636	-3.52635502688342	0.000421321761077688	0.00435027408727203	d__Bacteria	p__Proteobacteria	c__Betaproteobacteria	o__Burkholderiales	f__Sutterellaceae	g__Sutterella				OTU1767	252.450951110158	8.864735906827	2.44417085100907	3.62688880900744	0.000286856745750879	0.00216278209186366	d__Bacteria	p__Firmicutes	c__Clostridia	o__Clostridiales	f__Ruminococcaceae	g__Intestinimonas
OTU24	277247.271179127	-1.13210723600655	0.301507699654698	-3.75482031571034	0.000173465876780211	0.00168294629887518	d__Bacteria	p__Firmicutes	c__Clostridia	o__Clostridiales	f__Ruminococcaceae	g__Faecalibacterium					OTU1957	118.831119448329	6.79497543469385	2.24490098138409	3.02684861873257	0.00247117681365309	0.0157522284533173	d__Bacteria	p__Proteobacteria	c__Betaproteobacteria	o__Burkholderiales	f__Sutterellaceae	g__Sutterella				OTU1830	259.077115573523	8.86485688788735	2.36984178169235	3.74069566853395	0.000183511616965962	0.00150737497514214	d__Bacteria	p__Firmicutes	c__Clostridia	o__Clostridiales	f__Ruminococcaceae	g__Intestinimonas
OTU160	26352.1133901668	-1.8641577497556	0.497319425213383	-3.74841129311559	0.000177958256245906	0.00168830508047316	d__Bacteria	p__Firmicutes	c__Clostridia	o__Clostridiales	f__Ruminococcaceae	g__Faecalibacterium					OTU96	48975.8049239562	-1.34027002241494	0.378921600564348	-3.53706418535867	0.000404601325031225	0.00422857726282634	d__Bacteria	p__Spirochaetes	c__Spirochaetia	o__Spirochaetales	f__Spirochaetaceae	g__Treponema				OTU2083	284.00717505937	-6.11420697771213	2.14432489958776	-2.85134355287651	0.00435349037722777	0.0168566622889346	d__Bacteria	p__Firmicutes	c__Clostridia	o__Clostridiales	f__Ruminococcaceae	g__Intestinimonas
OTU2011	277.877755736654	7.79895523561671	2.14972141522346	3.62789112132747	0.000285745707314454	0.00224664285475676	d__Bacteria	p__Firmicutes	c__Clostridia	o__Clostridiales	f__Ruminococcaceae	g__Faecalibacterium					OTU178	24798.7055691765	-1.46655160423041	0.424692313370752	-3.45320967217537	0.000553958246450326	0.00530737538058844	d__Bacteria	p__Spirochaetes	c__Spirochaetia	o__Spirochaetales	f__Spirochaetaceae	g__Treponema				OTU2230	169.60798008876	8.86841133179023	2.53478039876463	3.49869019663889	0.000467549490950206	0.00314677942731147	d__Bacteria	p__Firmicutes	c__Clostridia	o__Clostridiales	f__Ruminococcaceae	g__Intestinimonas
OTU2082	310.832234547001	-6.99091579894643	1.98659115433072	-3.51905110606499	0.000433093270334443	0.00294572168790966	d__Bacteria	p__Firmicutes	c__Clostridia	o__Clostridiales	f__Ruminococcaceae	g__Faecalibacterium					OTU57	11174.3315725788	-1.73679613234105	0.443910800913557	-3.91248901528588	9.13496946612541e-05	0.00167909243954396	d__Bacteria	p__Firmicutes	c__Erysipelotrichia	o__Erysipelotrichales	f__Erysipelotrichaceae	g__Turicibacter				OTU2329	120.881869717394	9.84652877912313	2.34197708747617	4.20436597427785	2.61815020362167e-05	0.00030185041136822	d__Bacteria	p__Firmicutes	c__Clostridia	o__Clostridiales	f__Ruminococcaceae	g__Intestinimonas
OTU352	12438.9677504827	-1.61068775727472	0.463696360242825	-3.47358292058029	0.000513558649629113	0.00327174418890595	d__Bacteria	p__Firmicutes	c__Clostridia	o__Clostridiales	f__Ruminococcaceae	g__Faecalibacterium					OTU2225	99.4682199463501	-7.07216598630151	2.08421951754425	-3.39319631486531	0.000690821100892216	0.00606399950870348	d__Bacteria	p__Lentisphaerae	c__Lentisphaeria	o__Victivallales	f__Victivallaceae	g__Victivallis				OTU41	77559.5220464908	1.37655793250626	0.349020151388092	3.94406433849602	8.01121496393904e-05	0.000765681549155661	d__Bacteria	p__Firmicutes	c__Clostridia	o__Clostridiales	f__Ruminococcaceae	g__Intestinimonas
OTU219	16333.2803870923	-1.39690592357416	0.407577953280338	-3.42733435979877	0.00060953804103113	0.00364447047323496	d__Bacteria	p__Firmicutes	c__Clostridia	o__Clostridiales	f__Ruminococcaceae	g__Faecalibacterium					OTU430	9681.38668153534	1.36781148430388	0.472147904069332	2.89699789518292	0.00376752283089091	0.0221654489661797	d__Bacteria	p__Lentisphaerae	c__Lentisphaeria	o__Victivallales	f__Victivallaceae	g__Victivallis				OTU620	7304.13927824606	1.65019797696224	0.538343787709894	3.06532371067596	0.00217434518442364	0.00977314942159647	d__Bacteria	p__Firmicutes	c__Clostridia	o__Clostridiales	f__Ruminococcaceae	g__Intestinimonas
OTU683	159.430277040265	-7.23870727268811	2.24084987719968	-3.2303401251199	0.00123643032663339	0.00612915612226455	d__Bacteria	p__Firmicutes	c__Clostridia	o__Clostridiales	f__Ruminococcaceae	g__Faecalibacterium					OTU1107	1073.8803324902	-10.1028776363304	1.66921635686725	-6.05246743165832	1.42643844140134e-09	1.83368661642143e-06	d__Bacteria	p__Proteobacteria	c__Betaproteobacteria	o__Burkholderiales	f__Oxalobacteraceae					OTU2619	109.739191501779	-6.26369437174213	2.41519628083401	-2.59345148112731	0.00950179449969885	0.029900995910313	d__Bacteria	p__Firmicutes	c__Bacilli	o__Lactobacillales	f__Carnobacteriaceae	g__Jeotgalibaca
OTU956	158.421614517241	-7.2318726878503	2.25878378122936	-3.20166664376981	0.0013663501816908	0.00649332036437531	d__Bacteria	p__Firmicutes	c__Clostridia	o__Clostridiales	f__Ruminococcaceae	g__Faecalibacterium					OTU2571	289.61136278005	10.1755694901653	1.72073981130988	5.91348524819645	3.34943538236994e-09	2.87046612269103e-06	d__Bacteria	p__Firmicutes	c__Clostridia	o__Clostridiales						OTU1213	481.615069847115	-7.0987381624127	2.61147964772446	-2.71828201632675	0.00656218794628178	0.0226859312436149	d__Bacteria	p__Firmicutes	c__Clostridia	o__Clostridiales	f__Lachnospiraceae	g__Lachnospiracea_incertae_sedis
OTU345	8134.96047236513	-2.34354546666799	0.735523994699875	-3.18622571602747	0.0014414209211078	0.00667728502372643	d__Bacteria	p__Firmicutes	c__Clostridia	o__Clostridiales	f__Ruminococcaceae	g__Faecalibacterium					OTU1738	1052.33590372782	9.1371371548089	1.56081648614256	5.85407524582894	4.79671430770187e-09	3.08308812127538e-06	d__Bacteria	p__Firmicutes	c__Clostridia	o__Clostridiales	f__Ruminococcaceae					OTU171	26279.1406686842	1.48593335518774	0.437197679881098	3.3987677052446	0.000676901815950236	0.00408524546668558	d__Bacteria	p__Firmicutes	c__Clostridia	o__Clostridiales	f__Lachnospiraceae	g__Lachnospiracea_incertae_sedis
OTU733	110.969450142109	-6.23845868427775	2.20355989851135	-2.8310819635501	0.00463908313516223	0.0164058909773069	d__Bacteria	p__Firmicutes	c__Clostridia	o__Clostridiales	f__Ruminococcaceae	g__Faecalibacterium					OTU115	34496.3221107491	-2.12670342040335	0.379301905194561	-5.6068883158192	2.05996490712811e-08	8.82694962704396e-06	d__Bacteria	p__Bacteroidetes	c__Bacteroidia	o__Bacteroidales	f__Prevotellaceae					OTU45	141209.751208934	1.83338171830985	0.312949445914775	5.85839579600703	4.67359721283917e-09	1.30606722110973e-07	d__Bacteria	p__Firmicutes	c__Clostridia	o__Clostridiales	f__Lachnospiraceae	g__Lachnospiracea_incertae_sedis
OTU578	4620.5323286107	-3.33111696254844	0.799658176806093	-4.16567610907604	3.10431174907231e-05	0.000518258799147072	d__Bacteria	p__Firmicutes	c__Erysipelotrichia	o__Erysipelotrichales	f__Erysipelotrichaceae	g__Faecalitalea					OTU2076	433.306251970004	10.7207062850982	1.90331727219969	5.63264277673903	1.7746881268685e-08	8.82694962704396e-06	d__Bacteria	p__Firmicutes								OTU1090	294.471106016947	8.86565480176825	2.46843254146386	3.59161316051628	0.00032863742124195	0.00239733872425555	d__Bacteria	p__Firmicutes	c__Bacilli	o__Lactobacillales	f__Lactobacillaceae	g__Lactobacillus
OTU1075	1438.81889298925	-7.98665399133932	1.2553788131568	-6.36194741191776	1.99211653816452e-10	2.84540645534499e-08	d__Bacteria	p__Firmicutes	c__Clostridia	o__Clostridiales	f__Ruminococcaceae	g__Flavonifractor					OTU1241	624.286688147633	-9.57288559888656	1.75664320153811	-5.44953328627269	5.05021710844643e-08	1.44267868731286e-05	d__Bacteria	p__Firmicutes	c__Clostridia	o__Clostridiales	f__Ruminococcaceae					OTU1164	97.3528396287418	7.87450189392912	2.18438644337591	3.60490329804432	0.000312269180293153	0.00231367164995302	d__Bacteria	p__Firmicutes	c__Bacilli	o__Lactobacillales	f__Lactobacillaceae	g__Lactobacillus
OTU503	4874.57409129494	-3.82123870175905	0.819959483001206	-4.66027746611649	3.15783406307685e-06	9.90096509289096e-05	d__Bacteria	p__Firmicutes	c__Clostridia	o__Clostridiales	f__Ruminococcaceae	g__Flavonifractor					OTU2983	46.7973336621064	-8.60092230751024	1.63414936674815	-5.26324122049228	1.41537678127715e-07	3.03244475388629e-05	d__Bacteria	p__Firmicutes	c__Clostridia	o__Clostridiales						OTU123	15263.8859620499	1.2729620107606	0.481733476961716	2.64246117747338	0.00823059004608501	0.026718241172329	d__Bacteria	p__Firmicutes	c__Bacilli	o__Lactobacillales	f__Lactobacillaceae	g__Lactobacillus
OTU1113	619.656561919239	-8.65645554175554	2.22729606611093	-3.88653115024377	0.000101686883202067	0.00120109385711019	d__Bacteria	p__Firmicutes	c__Clostridia	o__Clostridiales	f__Ruminococcaceae	g__Flavonifractor					OTU2429	360.134759893295	10.3340080217195	1.97979016608403	5.21974914248609	1.79165644645296e-07	3.54334517217735e-05	d__Bacteria	p__Firmicutes	c__Clostridia	o__Clostridiales						OTU1291	339.692018190398	-5.94964321749845	2.14321750835654	-2.77603332107003	0.00550265686568014	0.0199177879598916	d__Bacteria	p__Firmicutes	c__Bacilli	o__Lactobacillales	f__Lactobacillaceae	g__Lactobacillus
OTU1915	526.954033035248	7.81834082015946	2.10962127764289	3.70603999069207	0.000210525072605671	0.00188603454277125	d__Bacteria	p__Firmicutes	c__Clostridia	o__Clostridiales	f__Ruminococcaceae	g__Flavonifractor					OTU3297	43.1804246543193	-8.2272739267246	1.59340607872264	-5.16332530457021	2.42600991692586e-07	4.4551939260117e-05	d__Bacteria	p__Firmicutes	c__Clostridia	o__Clostridiales						OTU1394	196.479086691239	8.86427190887707	2.66775092351591	3.32275094752645	0.000891344569806755	0.00501454461482093	d__Bacteria	p__Firmicutes	c__Bacilli	o__Lactobacillales	f__Lactobacillaceae	g__Lactobacillus
OTU1578	572.183144703729	-7.71439084920588	2.09952303367801	-3.67435399634152	0.000238451948469779	0.0020166446036704	d__Bacteria	p__Firmicutes	c__Clostridia	o__Clostridiales	f__Ruminococcaceae	g__Flavonifractor					OTU2620	106.59830533298	-9.35621014350592	1.84519531862009	-5.07057981834837	3.96605534134836e-07	6.37295517662915e-05	d__Bacteria	p__Firmicutes	c__Clostridia	o__Clostridiales	f__Lachnospiraceae					OTU1602	125.979837411923	-6.25754443367876	2.60432245324991	-2.40275332490799	0.0162721597163114	0.0461253832752334	d__Bacteria	p__Firmicutes	c__Bacilli	o__Lactobacillales	f__Lactobacillaceae	g__Lactobacillus
OTU1938	275.588081874946	-7.54476802211127	2.10280113601746	-3.58796078853204	0.00033327439565399	0.0024622082506506	d__Bacteria	p__Firmicutes	c__Clostridia	o__Clostridiales	f__Ruminococcaceae	g__Flavonifractor					OTU1975	320.936090745778	10.1722405658503	2.02219704074477	5.03029149034057	4.89734717791204e-07	6.54181614342504e-05	d__Bacteria	p__Firmicutes	c__Clostridia	o__Clostridiales						OTU1789	251.823980028074	8.86457222768292	2.47847127270821	3.57662899921235	0.000348053596916557	0.00247194971732726	d__Bacteria	p__Firmicutes	c__Bacilli	o__Lactobacillales	f__Lactobacillaceae	g__Lactobacillus
OTU1827	297.25210151416	7.81590926886121	2.19993025674367	3.55279866027676	0.000381156073036859	0.00268352828994715	d__Bacteria	p__Firmicutes	c__Clostridia	o__Clostridiales	f__Ruminococcaceae	g__Flavonifractor					OTU2149	289.731412827432	10.1561237005358	2.0293578069032	5.0045998128019	5.59782011494947e-07	6.54181614342504e-05	d__Bacteria	p__Firmicutes								OTU225	7218.85383314502	1.6924961102109	0.604391549662717	2.8003305326744	0.00510503045082031	0.018838801687053	d__Bacteria	p__Firmicutes	c__Bacilli	o__Lactobacillales	f__Lactobacillaceae	g__Lactobacillus
OTU866	702.959121888958	-7.15222485938377	2.04142622170932	-3.50354315200042	0.000459112262582304	0.00305007138785298	d__Bacteria	p__Firmicutes	c__Clostridia	o__Clostridiales	f__Ruminococcaceae	g__Flavonifractor					OTU229	12521.0596803886	1.70377513653581	0.340090936606151	5.00976342838828	5.44969842293554e-07	6.54181614342504e-05	d__Bacteria	p__Bacteroidetes	c__Flavobacteriia	o__Flavobacteriales						OTU2307	174.628369700809	-7.10457857890751	2.50557708439137	-2.83550588930824	0.0045753171498416	0.0174180832628153	d__Bacteria	p__Firmicutes	c__Bacilli	o__Lactobacillales	f__Lactobacillaceae	g__Lactobacillus
OTU1771	363.043455204086	-7.06833986865406	2.01992023337559	-3.49931633529993	0.000466452831436969	0.00307598724455385	d__Bacteria	p__Firmicutes	c__Clostridia	o__Clostridiales	f__Ruminococcaceae	g__Flavonifractor					OTU2773	24.4489059554036	7.8753246517757	1.56610165592652	5.02861651539253	4.94031285388193e-07	6.54181614342504e-05	d__Bacteria	p__Firmicutes	c__Clostridia	o__Clostridiales						OTU3165	19.3581084556675	7.87852789304192	1.58466460681576	4.97173209974894	6.63573595372614e-07	1.16057667598843e-05	d__Bacteria	p__Firmicutes	c__Bacilli	o__Lactobacillales	f__Lactobacillaceae	g__Lactobacillus
OTU1599	550.890215593036	-7.07946750574922	2.09411841932839	-3.380643348727	0.000723163424006392	0.00419695973616351	d__Bacteria	p__Firmicutes	c__Clostridia	o__Clostridiales	f__Ruminococcaceae	g__Flavonifractor					OTU3066	23.5887861336074	7.87531635408985	1.56763648205061	5.02368785382452	5.06885970368734e-07	6.54181614342504e-05	d__Bacteria	p__Firmicutes	c__Clostridia	o__Clostridiales						OTU3329	864.233546050051	9.85950589339584	2.40482687180809	4.09988178732505	4.13361226585919e-05	0.000452234771724424	d__Bacteria	p__Firmicutes	c__Bacilli	o__Lactobacillales	f__Lactobacillaceae	g__Lactobacillus
OTU1345	505.420488409182	7.81776562722758	2.31917031918609	3.37093207969789	0.000749143252195948	0.00431849170716543	d__Bacteria	p__Firmicutes	c__Clostridia	o__Clostridiales	f__Ruminococcaceae	g__Flavonifractor					OTU1395	449.156894617925	10.4517345474447	2.09597101704669	4.9865835273675	6.14563437646936e-07	6.86975042691423e-05	d__Bacteria	p__Firmicutes	c__Clostridia	o__Clostridiales						OTU3338	521.784527201381	-8.04969664080606	2.82973790688999	-2.84467922672494	0.00444561677229739	0.0170704312819373	d__Bacteria	p__Firmicutes	c__Bacilli	o__Lactobacillales	f__Lactobacillaceae	g__Lactobacillus
OTU2154	148.5129419866	-6.99067486183255	2.15471239284947	-3.24436564482177	0.00117712534642538	0.00594575494235688	d__Bacteria	p__Firmicutes	c__Clostridia	o__Clostridiales	f__Ruminococcaceae	g__Flavonifractor					OTU2838	108.407118793574	-9.51389414155007	1.93872739287267	-4.90728824306394	9.23442706340535e-07	9.13142768462121e-05	d__Bacteria									OTU207	26805.5086520003	-2.77675061757242	0.502285853354201	-5.52822779903043	3.23481844750908e-08	7.92068402718651e-07	d__Archaea	p__Euryarchaeota	c__Thermoplasmata	o__Methanomassiliicoccales	f__Methanomassiliicoccaceae	g__Methanomassiliicoccus
OTU815	4456.27481424348	-2.673694920067	0.830734053925104	-3.21847275603325	0.00128875212922719	0.00627534417470285	d__Bacteria	p__Firmicutes	c__Clostridia	o__Clostridiales	f__Ruminococcaceae	g__Flavonifractor					OTU3119	44.4989540433996	-7.98596562045366	1.62613303303114	-4.91101617040991	9.06056149802096e-07	9.13142768462121e-05	d__Bacteria	p__Firmicutes	c__Clostridia	o__Clostridiales	f__Ruminococcaceae					OTU3203	11.3633732492559	7.88039716897271	1.45174031418982	5.4282416021288	5.69119659977919e-08	1.29487313787896e-06	d__Bacteria	p__Proteobacteria	c__Alphaproteobacteria	o__Rhizobiales	f__Methylobacteriaceae	g__Methylobacterium
OTU921	279.625011114492	-5.91480144926138	1.93095713359492	-3.06314487585212	0.00219023995138704	0.00914140732957155	d__Bacteria	p__Firmicutes	c__Clostridia	o__Clostridiales	f__Ruminococcaceae	g__Flavonifractor					OTU1474	499.60154658602	-8.98044009315944	1.8611995868723	-4.82508171423509	1.39945878528864e-06	0.000128500304892039	d__Bacteria	p__Firmicutes	c__Clostridia	o__Clostridiales						OTU103	33271.3724663807	-2.71262218420891	0.369821071680244	-7.33495842160748	2.21790330828942e-13	1.90074313520403e-11	d__Bacteria	p__Deferribacteres	c__Deferribacteres	o__Deferribacterales	f__Deferribacteraceae	g__Mucispirillum
OTU530	3861.73880246395	-3.39861891081776	1.26143554878942	-2.69424697447235	0.00705478682848784	0.0232238885224612	d__Bacteria	p__Firmicutes	c__Clostridia	o__Clostridiales	f__Ruminococcaceae	g__Flavonifractor					OTU3330	1554.09091339438	-10.2031310195785	2.12401712419389	-4.80369527314938	1.55763831725759e-06	0.000136917907677943	d__Bacteria	p__Firmicutes	c__Clostridia	o__Clostridiales	f__Lachnospiraceae					OTU1878	537.513469910338	-8.45487999366105	2.35659976054648	-3.58774541829726	0.00033354972763487	0.00240886615098104	d__Bacteria	p__Deferribacteres	c__Deferribacteres	o__Deferribacterales	f__Deferribacteraceae	g__Mucispirillum
OTU1918	219.801886301306	-6.07856359384469	2.30988905532912	-2.63153919874243	0.00849990611814791	0.0269460648948931	d__Bacteria	p__Firmicutes	c__Clostridia	o__Clostridiales	f__Ruminococcaceae	g__Flavonifractor					OTU413	10730.7441383062	2.53888851296136	0.540044724123207	4.70125602482904	2.58566073248033e-06	0.000207741679475216	d__Bacteria	p__Firmicutes	c__Clostridia	o__Clostridiales						OTU55	74117.306073342	-2.54016950033928	0.364707458498334	-6.96495078767599	3.28518568797435e-12	2.0600518058005e-10	d__Bacteria	p__Deferribacteres	c__Deferribacteres	o__Deferribacterales	f__Deferribacteraceae	g__Mucispirillum
OTU898	212.383614327152	-6.07598895834274	2.33624288436932	-2.60075225867749	0.00930196020831778	0.0291295245987637	d__Bacteria	p__Firmicutes	c__Clostridia	o__Clostridiales	f__Ruminococcaceae	g__Flavonifractor					OTU1701	382.146729523666	9.97187777433703	2.13856626737891	4.66287995207128	3.11814664749168e-06	0.000232745699081221	d__Bacteria	p__Verrucomicrobia	c__Opitutae	o__Puniceicoccales	f__Puniceicoccaceae					OTU148	22578.9284048222	-2.20162292779869	0.303014944505952	-7.26572391136782	3.71045746933424e-13	2.80576063342892e-11	d__Bacteria	p__Bacteroidetes	c__Bacteroidia	o__Bacteroidales	f__Porphyromonadaceae	g__Odoribacter
OTU1848	273.124776809799	-5.91353840202428	2.44563798004198	-2.4179941799574	0.0156063264295992	0.0463635675634042	d__Bacteria	p__Firmicutes	c__Clostridia	o__Clostridiales	f__Ruminococcaceae	g__Flavonifractor					OTU2743	71.0932523612875	-8.65388034087621	1.8564666669459	-4.66147897775769	3.13945139961957e-06	0.000232745699081221	d__Bacteria	p__Candidatus_Saccharibacteria	g__Saccharibacteria_genera_incertae_sedis							OTU2156	130.74696490063	7.87254668491622	2.5658095962707	3.06825054219092	0.00215316013471119	0.00971188544972363	d__Bacteria	p__Bacteroidetes	c__Bacteroidia	o__Bacteroidales	f__Porphyromonadaceae	g__Odoribacter
OTU1901	150.282219202981	-8.07092224596106	2.01161792743509	-4.0121546621191	6.01670583641662e-05	0.000805674515907663	d__Bacteria	p__Proteobacteria	c__Gammaproteobacteria	o__Pasteurellales	f__Pasteurellaceae	g__Gallibacterium					OTU91	50542.0344757374	-1.77570721853386	0.383729615751274	-4.62749588680389	3.70113580534832e-06	0.000261093796766418	d__Bacteria	p__Bacteroidetes	c__Bacteroidia	o__Bacteroidales	f__Prevotellaceae					OTU38	97005.2766675737	-1.92543383950429	0.246131343597797	-7.82279010612576	5.16652103234327e-15	5.31325022966182e-13	d__Bacteria	p__Bacteroidetes	c__Bacteroidia	o__Bacteroidales	f__Porphyromonadaceae	g__Odoribacter
OTU58	50342.1380163746	-1.62199181187991	0.310734862778284	-5.21985784722598	1.790605164667e-07	9.79499123055077e-06	d__Bacteria	p__Firmicutes	c__Clostridia	o__Clostridiales	f__Ruminococcaceae	g__Gemmiger					OTU215	16269.9033690727	-2.13128410198975	0.462093947656526	-4.61223115515447	3.98369618856933e-06	0.000262617510277224	d__Bacteria	p__Bacteroidetes	c__Bacteroidia	o__Bacteroidales	f__Prevotellaceae					OTU431	8314.30680890973	1.09008998574089	0.458314734664556	2.37847466662562	0.0173844314278114	0.0486347912958686	d__Bacteria	p__Actinobacteria	c__Actinobacteria	o__Coriobacteriales	f__Coriobacteriaceae	g__Olsenella
OTU2026	576.774987671134	-8.35968010775393	1.87614667074268	-4.45577109621431	8.35921880764197e-06	0.000208655840334442	d__Bacteria	p__Firmicutes	c__Clostridia	o__Clostridiales	f__Ruminococcaceae	g__Gemmiger					OTU2984	100.724241168672	-8.48394657720112	1.84280698068968	-4.60381725601342	4.14816489990669e-06	0.000266623298941503	d__Bacteria	p__Firmicutes								OTU882	84.7883134092974	-6.10685968911019	2.25800074857065	-2.70454280981791	0.00683984556886288	0.0234469906100619	d__Bacteria	p__Actinobacteria	c__Actinobacteria	o__Coriobacteriales	f__Coriobacteriaceae	g__Olsenella
OTU1490	616.805996055834	-7.94549959296714	1.82257005164712	-4.35950299182549	1.3035817172778e-05	0.000285509017219638	d__Bacteria	p__Firmicutes	c__Clostridia	o__Clostridiales	f__Ruminococcaceae	g__Gemmiger					OTU1551	30.1175117055342	7.87466562231944	1.71381426046201	4.59481858914897	4.33125913505919e-06	0.000270895975334971	d__Bacteria	p__Firmicutes	c__Clostridia	o__Clostridiales						OTU1161	650.482342599171	9.44897851311431	2.09629138778743	4.50747380262217	6.56040277061751e-06	8.92423043558603e-05	d__Bacteria	p__Firmicutes	c__Clostridia	o__Clostridiales	f__Ruminococcaceae	g__Oscillibacter
OTU281	13108.7229837033	-1.48325909065577	0.362156475752796	-4.0956304524794	4.21021068283613e-05	0.000642295517105075	d__Bacteria	p__Firmicutes	c__Clostridia	o__Clostridiales	f__Ruminococcaceae	g__Gemmiger					OTU3053	24.4489059554036	-7.0711172686042	1.56690896262909	-4.51278117443384	6.39830272889374e-06	0.000357609485130126	d__Bacteria	p__Firmicutes	c__Clostridia	o__Clostridiales	f__Ruminococcaceae					OTU1187	125.287894847643	7.87377964805498	2.26948187157468	3.46941729152996	0.000521588635112573	0.00337784478809679	d__Bacteria	p__Firmicutes	c__Clostridia	o__Clostridiales	f__Ruminococcaceae	g__Oscillibacter
OTU439	8766.88043906741	-1.66566271818993	0.434971766932379	-3.82935823613783	0.00012847786825256	0.00137782658351526	d__Bacteria	p__Firmicutes	c__Clostridia	o__Clostridiales	f__Ruminococcaceae	g__Gemmiger					OTU2270	206.416310202833	9.68640614720391	2.1547569286774	4.49535909052604	6.94526390348977e-06	0.000379920712678132	d__Bacteria	p__Firmicutes	c__Clostridia	o__Clostridiales	f__Lachnospiraceae					OTU1268	594.479541066933	-8.98839716764413	2.44234420136278	-3.68023358977362	0.000233020397305664	0.00181448766358169	d__Bacteria	p__Firmicutes	c__Clostridia	o__Clostridiales	f__Ruminococcaceae	g__Oscillibacter
OTU1579	116.31679709769	-7.06783204626867	1.94400274419039	-3.63571094093911	0.000277215044121838	0.00220966470020865	d__Bacteria	p__Firmicutes	c__Clostridia	o__Clostridiales	f__Ruminococcaceae	g__Gemmiger					OTU2053	54.6729947093812	8.42819634427562	1.89108724245342	4.45679932425604	8.31924125664448e-06	0.000427775385416659	d__Bacteria	p__Firmicutes	c__Clostridia	o__Clostridiales	f__Lachnospiraceae					OTU1408	697.878497511398	-8.05808411198715	2.38694681208322	-3.37589596517001	0.00073575734709677	0.00439914451019953	d__Bacteria	p__Firmicutes	c__Clostridia	o__Clostridiales	f__Ruminococcaceae	g__Oscillibacter
OTU1775	231.4496374664	-7.54467596486774	2.47180900331592	-3.0522892160141	0.00227103169245901	0.00937210671157643	d__Bacteria	p__Firmicutes	c__Clostridia	o__Clostridiales	f__Ruminococcaceae	g__Gemmiger					OTU2532	82.0762456391544	8.42824130824008	1.88962347949983	4.46027549915445	8.18543628465965e-06	0.000427775385416659	d__Bacteria	p__Firmicutes	c__Clostridia	o__Clostridiales	f__Ruminococcaceae					OTU1453	475.877551857423	-7.11338021794522	2.18427792570012	-3.25662780099981	0.00112744163369111	0.00595205839880869	d__Bacteria	p__Firmicutes	c__Clostridia	o__Clostridiales	f__Ruminococcaceae	g__Oscillibacter
OTU772	193.381937840928	-5.91029280472481	2.12836327493566	-2.77691918213703	0.00548768221513402	0.0187387566193278	d__Bacteria	p__Firmicutes	c__Clostridia	o__Clostridiales	f__Ruminococcaceae	g__Gemmiger					OTU2892	55.5952287391934	-8.70873784024624	1.95174124739454	-4.4620350427455	8.118494529184e-06	0.000427775385416659	d__Bacteria	p__Firmicutes	c__Clostridia	o__Clostridiales						OTU1515	474.421416205893	-5.94198079179461	2.27310282821674	-2.61403959294535	0.00894786667540559	0.0286487736269835	d__Bacteria	p__Firmicutes	c__Clostridia	o__Clostridiales	f__Ruminococcaceae	g__Oscillibacter
OTU827	284.717924082227	-6.90497537825169	2.21207236676732	-3.12149615084361	0.00179934600185002	0.00789440029139319	d__Bacteria	p__Proteobacteria	c__Epsilonproteobacteria	o__Campylobacterales	f__Helicobacteraceae	g__Helicobacter					OTU3147	44.7642717597856	7.87438948894979	1.7697470764488	4.44944342258819	8.60931048546682e-06	0.000434010534473239	d__Bacteria	p__Firmicutes	c__Clostridia	o__Clostridiales						OTU1835	397.419315939391	9.44937014256398	2.11335176376243	4.47127179894611	7.77558009756211e-06	0.000103580396014674	d__Bacteria	p__Firmicutes	c__Clostridia	o__Clostridiales	f__Ruminococcaceae	g__Oscillibacter
OTU1299	759.884827513332	7.79861453199482	2.42465371694352	3.21638280860395	0.00129817541441008	0.00627622854680558	d__Bacteria	p__Firmicutes	c__Erysipelotrichia	o__Erysipelotrichales	f__Erysipelotrichaceae	g__Holdemania					OTU239	18160.510616539	3.60273183615139	0.814391525678875	4.42383266838166	9.69651338739131e-06	0.000460487265712874	d__Bacteria	p__Firmicutes	c__Clostridia	o__Clostridiales						OTU1922	219.978892193799	-7.56313039449141	2.54790647574094	-2.96837049024417	0.00299383234491172	0.0125360634507622	d__Bacteria	p__Firmicutes	c__Clostridia	o__Clostridiales	f__Ruminococcaceae	g__Oscillibacter
OTU2419	189.403544402554	-7.23145842290616	2.45962145324613	-2.94006966533908	0.00328138460069823	0.0125542259053499	d__Bacteria	p__Firmicutes	c__Clostridia	o__Clostridiales	f__Ruminococcaceae	g__Hydrogenoanaerobacterium					OTU3150	40.8925627431369	-8.14863487820757	1.8450333896645	-4.41652434251573	1.0030061019028e-05	0.000460487265712874	d__Bacteria	p__Firmicutes	c__Clostridia	o__Clostridiales	f__Lachnospiraceae					OTU2006	156.667944413031	7.86960117633038	2.72373758765586	2.88926554892655	0.00386142833948923	0.015249972750886	d__Bacteria	p__Firmicutes	c__Clostridia	o__Clostridiales	f__Ruminococcaceae	g__Oscillibacter
OTU936	1749.46969340085	-9.3084840312885	1.61753931223353	-5.75471888744092	8.6786089215359e-09	7.09475968183374e-07	d__Bacteria	p__Firmicutes	c__Clostridia	o__Clostridiales	f__Ruminococcaceae	g__Intestinimonas					OTU1493	376.232607089428	9.61478421538577	2.18376763063513	4.40284217079882	1.06841893215206e-05	0.000481913170975955	d__Bacteria	p__Firmicutes	c__Clostridia	o__Clostridiales						OTU2055	209.617124086694	7.87564569865725	2.40469125324198	3.27511720601944	0.00105618144100774	0.00568084201847469	d__Bacteria	p__Firmicutes	c__Clostridia	o__Clostridiales	f__Ruminococcaceae	g__Oscillibacter
OTU41	77559.5220464908	-1.76456013186269	0.312375599676187	-5.6488411184864	1.61533059505874e-08	1.15361526663778e-06	d__Bacteria	p__Firmicutes	c__Clostridia	o__Clostridiales	f__Ruminococcaceae	g__Intestinimonas					OTU2668	82.3451689333923	8.82821962057757	2.00826149819263	4.39595123868214	1.10288692348505e-05	0.000488883151772423	d__Bacteria	p__Firmicutes	c__Clostridia	o__Clostridiales						OTU2235	270.808787741229	9.85483496177411	2.38064143943599	4.13957129306665	3.47955456097251e-05	0.000392365560362295	d__Bacteria	p__Firmicutes	c__Clostridia	o__Clostridiales	f__Ruminococcaceae	g__Oscillibacter
OTU1135	844.14032292513	-8.42872221086162	1.83862012471801	-4.58426517666574	4.5558576050043e-06	0.000130145665582956	d__Bacteria	p__Firmicutes	c__Clostridia	o__Clostridiales	f__Ruminococcaceae	g__Intestinimonas					OTU2736	171.141524035268	8.42937585995623	1.92856101619361	4.37081108099616	1.23785860461371e-05	0.000539412622451162	d__Bacteria	p__Firmicutes	c__Clostridia	o__Clostridiales						OTU2323	141.06939290146	-7.08986989178452	2.65370603573822	-2.67168623664536	0.00754711799839428	0.0251017339894847	d__Bacteria	p__Firmicutes	c__Clostridia	o__Clostridiales	f__Ruminococcaceae	g__Oscillibacter
OTU1898	214.721942936638	8.86198967822556	2.05076346468526	4.32131244330786	1.55103860987337e-05	0.000311818999385693	d__Bacteria	p__Firmicutes	c__Clostridia	o__Clostridiales	f__Ruminococcaceae	g__Intestinimonas					OTU1323	449.844468041944	8.3710588830503	1.92047131693276	4.35885650009079	1.30743804564851e-05	0.00055395877885468	d__Bacteria	p__Firmicutes	c__Clostridia	o__Clostridiales	f__Ruminococcaceae					OTU2520	98.3906261784762	-7.78789575125881	2.42036582638652	-3.21765233435217	0.00129244374444492	0.00660610907945901	d__Bacteria	p__Firmicutes	c__Clostridia	o__Clostridiales	f__Ruminococcaceae	g__Oscillibacter
OTU405	7641.53007523351	-2.0584540648723	0.545017060459846	-3.77686170619232	0.000158816855211805	0.00158262842926182	d__Bacteria	p__Firmicutes	c__Clostridia	o__Clostridiales	f__Ruminococcaceae	g__Intestinimonas					OTU2474	92.3168057802375	7.7904325829103	1.78773739446289	4.35770522395482	1.31433238079096e-05	0.00055395877885468	d__Bacteria	p__Firmicutes	c__Clostridia	o__Clostridiales						OTU2955	61.4837147694295	7.87411183440975	2.19297835941818	3.59060170411296	0.000329915463490693	0.00239733872425555	d__Bacteria	p__Firmicutes	c__Clostridia	o__Clostridiales	f__Ruminococcaceae	g__Oscillibacter
OTU1134	686.568096968331	-7.60591533138494	2.01628100191185	-3.77224966369914	0.000161782252967602	0.00159977758607578	d__Bacteria	p__Firmicutes	c__Clostridia	o__Clostridiales	f__Ruminococcaceae	g__Intestinimonas					OTU1455	44.2094571310012	-8.06149318398842	1.8535825001401	-4.34914182852888	1.36671304599397e-05	0.000557749085912776	d__Bacteria	p__Firmicutes	c__Clostridia	o__Clostridiales						OTU932	172.987585130214	9.43672506035612	2.42948298521758	3.88425237705913	0.000102645244551181	0.00093914919480814	d__Bacteria	p__Firmicutes	c__Clostridia	o__Clostridiales	f__Ruminococcaceae	g__Oscillibacter
OTU2004	202.339277223959	-7.06832156383909	2.05054068187054	-3.44705258780393	0.000566738254656346	0.0034775275721276	d__Bacteria	p__Firmicutes	c__Clostridia	o__Clostridiales	f__Ruminococcaceae	g__Intestinimonas					OTU2021	45.421844956824	-7.98544530349433	1.83506572281442	-4.35158545234399	1.35156625372762e-05	0.000557749085912776	d__Bacteria	p__Firmicutes	c__Clostridia	o__Clostridiales						OTU1619	165.613569542088	-5.94200599783721	2.32950895071135	-2.5507547399733	0.0107489938574124	0.0328751447757277	d__Bacteria	p__Bacteroidetes	c__Bacteroidia	o__Bacteroidales	f__Porphyromonadaceae	g__Parabacteroides
OTU2083	284.00717505937	-6.07676820073396	1.88146607437823	-3.22980482267913	0.00123874751968977	0.00612915612226455	d__Bacteria	p__Firmicutes	c__Clostridia	o__Clostridiales	f__Ruminococcaceae	g__Intestinimonas					OTU2646	48.4115624231386	-8.06136912300362	1.85683359664838	-4.3414601812217	1.41538931794277e-05	0.000559947730446839	d__Bacteria	p__Firmicutes	c__Clostridia	o__Clostridiales						OTU1799	200.798345393616	-6.257783889186	2.62333264063127	-2.38543286210175	0.01705903583295	0.0479077616056734	d__Bacteria	p__Bacteroidetes	c__Bacteroidia	o__Bacteroidales	f__Porphyromonadaceae	g__Parabacteroides
OTU535	4760.41574469777	-1.72655641340176	0.572156585590884	-3.01762918907713	0.00254760426274899	0.0102824027622098	d__Bacteria	p__Firmicutes	c__Clostridia	o__Clostridiales	f__Ruminococcaceae	g__Intestinimonas					OTU3224	23.5887861336074	6.79777889755142	1.56579681427152	4.34141827061646	1.41565937296945e-05	0.000559947730446839	d__Bacteria	p__Firmicutes	c__Clostridia	o__Clostridiales	f__Ruminococcaceae					OTU2015	114.855128074936	-6.92765481051678	2.45014858138262	-2.82744273680232	0.00469214063859648	0.0177143811774325	d__Bacteria	p__Bacteroidetes	c__Bacteroidia	o__Bacteroidales	f__Porphyromonadaceae	g__Parabacteroides
OTU1818	160.377593349286	-6.07326859891689	2.03029555022605	-2.99132242014751	0.0027777204201601	0.0109869526157409	d__Bacteria	p__Firmicutes	c__Clostridia	o__Clostridiales	f__Ruminococcaceae	g__Intestinimonas					OTU2496	52.3622469119458	8.42656047760346	1.94783936407861	4.32610647109983	1.51768085568379e-05	0.000591205678782276	d__Bacteria	p__Firmicutes	c__Clostridia	o__Clostridiales						OTU1407	418.137529079619	-7.6824986807273	2.34509612366053	-3.2759845548401	0.00105294318992855	0.00567529757087275	d__Bacteria	p__Bacteroidetes	c__Bacteroidia	o__Bacteroidales	f__Prevotellaceae	g__Paraprevotella
OTU1576	103.280877580095	-6.2328591543352	2.24710523680056	-2.77372819584078	0.00554179584180228	0.0188262134100499	d__Bacteria	p__Firmicutes	c__Clostridia	o__Clostridiales	f__Ruminococcaceae	g__Intestinimonas					OTU1954	190.675520660002	8.78528231899809	2.04165097802219	4.30302848702803	1.68479178013736e-05	0.000636999950990168	d__Bacteria	p__Firmicutes	c__Clostridia	o__Clostridiales	f__Clostridiales_Incertae_Sedis_XIII					OTU37	72446.9176070254	-0.66101107976999	0.263096342192108	-2.51242975961761	0.0119902971632011	0.0358037793340188	d__Bacteria	p__Proteobacteria	c__Betaproteobacteria	o__Burkholderiales	f__Sutterellaceae	g__Parasutterella
OTU1795	490.840679296355	-6.07599377388786	2.20903239458701	-2.75052271246742	0.00595002666298488	0.019996756275208	d__Bacteria	p__Firmicutes	c__Clostridia	o__Clostridiales	f__Ruminococcaceae	g__Intestinimonas					OTU1186	152.482923029467	9.17355641954415	2.14248581804179	4.28173495586015	1.85441780776324e-05	0.00067733828104377	d__Bacteria	p__Firmicutes	c__Clostridia	o__Clostridiales						OTU77	35906.6064550673	-0.922069747209447	0.261720763897829	-3.52310505852491	0.000426522253290088	0.00288575977160215	d__Bacteria	p__Proteobacteria	c__Betaproteobacteria	o__Burkholderiales	f__Sutterellaceae	g__Parasutterella
OTU422	6103.8569014599	-1.81941469807795	0.7526601467788	-2.41731238974802	0.0156355918619992	0.0463635675634042	d__Bacteria	p__Firmicutes	c__Clostridia	o__Clostridiales	f__Ruminococcaceae	g__Intestinimonas					OTU2633	62.6615624231386	8.42745340885499	1.96875112742955	4.28060880394674	1.86382735775586e-05	0.00067733828104377	d__Bacteria	p__Firmicutes	c__Clostridia	o__Clostridiales						OTU182	19246.9341110807	-2.09005549501771	0.546986393247229	-3.82103745325351	0.000132891466666231	0.00115427013783405	d__Bacteria	p__Verrucomicrobia	c__Opitutae	o__Puniceicoccales	f__Puniceicoccaceae	g__Pelagicoccus
OTU2619	109.739191501779	-6.23844570218921	2.12810841635893	-2.93145107374878	0.00337382505639569	0.0128315151183333	d__Bacteria	p__Firmicutes	c__Bacilli	o__Lactobacillales	f__Carnobacteriaceae	g__Jeotgalibaca					OTU355	8334.11551104253	1.90371241126693	0.444849912981642	4.27944876623027	1.87356758454395e-05	0.00067733828104377	d__Bacteria	p__Firmicutes	c__Clostridia	o__Clostridiales						OTU2305	150.783332595445	-5.94051149169369	2.37119420048464	-2.50528256626114	0.0122353601616192	0.0362907679305019	d__Bacteria	p__Verrucomicrobia	c__Opitutae	o__Puniceicoccales	f__Puniceicoccaceae	g__Pelagicoccus
OTU171	26279.1406686842	-1.71286989674662	0.391368207110558	-4.37661993393028	1.20533880727318e-05	0.000274241245442419	d__Bacteria	p__Firmicutes	c__Clostridia	o__Clostridiales	f__Lachnospiraceae	g__Lachnospiracea_incertae_sedis					OTU2577	127.956755602973	-8.65077913757715	2.02720458539306	-4.26734390791634	1.97814088418426e-05	0.000696684960717499	d__Bacteria	p__Firmicutes								OTU139	30870.2028357058	1.03456310095988	0.396160907936949	2.61147195554321	0.009015338178763	0.0287930862827325	d__Bacteria	p__Firmicutes	c__Clostridia	o__Clostridiales	f__Peptococcaceae_1	g__Peptococcus
OTU1591	1147.93571835929	-8.23832447738923	2.14908746125541	-3.83340586454155	0.000126381177673617	0.001365235326886	d__Bacteria	p__Firmicutes	c__Clostridia	o__Clostridiales	f__Lachnospiraceae	g__Lachnospiracea_incertae_sedis					OTU2291	181.931353737063	-9.10766766730442	2.13696576046921	-4.26196237477603	2.02639566697412e-05	0.000697577110865897	d__Bacteria	p__Firmicutes	c__Clostridia	o__Clostridiales						OTU217	22252.5817637486	1.80600629050257	0.451645317186581	3.9987269252622	6.3684104412485e-05	0.000642085617429408	d__Bacteria	p__Firmicutes	c__Clostridia	o__Clostridiales	f__Peptococcaceae_1	g__Peptococcus
OTU45	141209.751208934	-1.05419651385387	0.279961470235849	-3.76550570678809	0.000166212326919637	0.00163103775767323	d__Bacteria	p__Firmicutes	c__Clostridia	o__Clostridiales	f__Lachnospiraceae	g__Lachnospiracea_incertae_sedis					OTU2421	69.9541354280541	-8.07390728351415	1.89482867638523	-4.2610223204542	2.03493906320273e-05	0.000697577110865897	d__Bacteria	p__Firmicutes								OTU404	9273.50012824636	1.33558348794288	0.563029642801533	2.37213707132231	0.0176855283207055	0.0493161532673902	d__Bacteria	p__Firmicutes	c__Clostridia	o__Clostridiales	f__Peptococcaceae_1	g__Peptococcus
OTU2238	409.386909622031	-7.15406455922212	2.11512362873125	-3.38233872575735	0.000718714645740899	0.004190050674673	d__Bacteria	p__Firmicutes	c__Clostridia	o__Clostridiales	f__Lachnospiraceae	g__Lachnospiracea_incertae_sedis					OTU1695	276.268989723139	-9.02331920521652	2.1285310842092	-4.23922359986061	2.24294167153705e-05	0.000748909485392435	d__Bacteria	p__Firmicutes	c__Clostridia	o__Clostridiales	f__Ruminococcaceae					OTU20	207312.358375812	2.79091628850773	0.359531009468793	7.76265806009698	8.31676230586559e-15	7.99610043303785e-13	d__Bacteria	p__Firmicutes	c__Negativicutes	o__Selenomonadales	f__Acidaminococcaceae	g__Phascolarctobacterium
OTU2162	155.781579072553	-6.24137040177189	2.41381456670385	-2.58568760329204	0.0097184968989874	0.0302497040282041	d__Bacteria	p__Firmicutes	c__Clostridia	o__Clostridiales	f__Lachnospiraceae	g__Lachnospiracea_incertae_sedis					OTU2272	200.311747521436	8.82885679467797	2.0902786849548	4.22377018826506	2.40249036001323e-05	0.000781873761467596	d__Bacteria									OTU1550	320.925236015224	-7.17328827349656	2.57484617940717	-2.78590943834483	0.00533777820204853	0.0195034019299842	d__Bacteria	p__Bacteroidetes	c__Bacteroidia	o__Bacteroidales	f__Prevotellaceae	g__Prevotella
OTU652	1697.19426046223	-9.92384002093337	1.55529978231752	-6.38066058631222	1.76325717693606e-10	2.8063879285248e-08	d__Bacteria	p__Firmicutes	c__Bacilli	o__Lactobacillales	f__Lactobacillaceae	g__Lactobacillus					OTU2184	71.9645249006622	-7.98600059554949	1.89331957290512	-4.2179887166622	2.46491150679751e-05	0.0007881808246203	d__Bacteria	p__Firmicutes	c__Clostridia	o__Clostridiales	f__Ruminococcaceae					OTU237	16185.0528749728	1.48540451484238	0.444361976078972	3.3427804240802	0.000829435027326331	0.00480771403642166	d__Bacteria	p__Bacteroidetes	c__Bacteroidia	o__Bacteroidales	f__Prevotellaceae	g__Prevotella
OTU46	87524.463510287	-1.90329782075299	0.36527049114022	-5.21065311027917	1.88177008420243e-07	1.00792310135093e-05	d__Bacteria	p__Firmicutes	c__Bacilli	o__Lactobacillales	f__Lactobacillaceae	g__Lactobacillus					OTU2855	121.635891334321	8.42898428395877	1.99913167785539	4.21632270516624	2.48318346146419e-05	0.0007881808246203	d__Bacteria	p__Firmicutes	c__Clostridia	o__Clostridiales						OTU257	15072.0916581212	1.37559384619244	0.384979334038072	3.57316282867381	0.00035269529292677	0.00249115274207342	d__Bacteria	p__Bacteroidetes	c__Bacteroidia	o__Bacteroidales	f__Prevotellaceae	g__Prevotella
OTU1105	798.097970369795	-8.60083615525095	1.70174093031711	-5.05413955909741	4.32335398818971e-07	2.02097147338832e-05	d__Bacteria	p__Firmicutes	c__Bacilli	o__Lactobacillales	f__Lactobacillaceae	g__Lactobacillus					OTU1824	68.2732027612583	7.95132551939897	1.8933708881191	4.19956046081278	2.6743361463224e-05	0.000823574331249816	d__Bacteria									OTU341	10898.8681247881	1.32657270686497	0.547684880796871	2.42214593350619	0.01542915307432	0.0440270283619052	d__Bacteria	p__Bacteroidetes	c__Bacteroidia	o__Bacteroidales	f__Prevotellaceae	g__Prevotella
OTU1432	525.345415706246	-8.68474904590537	1.97943850614109	-4.3874811058598	1.14670951614194e-05	0.000268017287818266	d__Bacteria	p__Firmicutes	c__Bacilli	o__Lactobacillales	f__Lactobacillaceae	g__Lactobacillus					OTU596	137.946230415518	-8.07392200120492	1.92163993240556	-4.20157900814321	2.6505970813939e-05	0.000823574331249816	d__Bacteria	p__Firmicutes	c__Clostridia	o__Clostridiales	f__Lachnospiraceae					OTU101	23723.9318247276	1.58981042947668	0.577661131563644	2.75215059938912	0.00592052871322145	0.0209665004431024	d__Bacteria	p__Firmicutes	c__Clostridia	o__Clostridiales	f__Ruminococcaceae	g__Pseudoflavonifractor
OTU3329	864.233546050051	7.79566579803798	2.18382156425526	3.56973569894045	0.000357341577369451	0.00258169226310554	d__Bacteria	p__Firmicutes	c__Bacilli	o__Lactobacillales	f__Lactobacillaceae	g__Lactobacillus					OTU1425	232.681434530294	-8.80750163214558	2.0995823913651	-4.1948825958762	2.73012961308946e-05	0.000825783910029764	d__Bacteria	p__Firmicutes	c__Clostridia	o__Clostridiales						OTU1385	106.462555688072	-6.11124203276854	2.24971383124891	-2.71645306522205	0.0065985550374167	0.0227716577197293	d__Bacteria	p__Firmicutes	c__Clostridia	o__Clostridiales	f__Ruminococcaceae	g__Pseudoflavonifractor
OTU1462	156.649909824741	7.91600801919686	2.28835427994397	3.45925807405603	0.000541665634802056	0.00338837554033111	d__Bacteria	p__Firmicutes	c__Bacilli	o__Lactobacillales	f__Lactobacillaceae	g__Lactobacillus					OTU1246	199.933132726274	8.86837479306549	2.1194533156248	4.18427465596295	2.86078065387916e-05	0.000833132975311543	d__Bacteria	p__Actinobacteria	c__Actinobacteria	o__Coriobacteriales	f__Coriobacteriaceae					OTU1735	447.254367673887	-5.94132025641776	2.34905138886349	-2.52924235058657	0.0114309066347263	0.0342927199041788	d__Bacteria	p__Firmicutes	c__Clostridia	o__Clostridiales	f__Ruminococcaceae	g__Pseudoflavonifractor
OTU3332	1212.71375864363	-7.1541082999386	2.11196186282569	-3.38742305240626	0.000705525047920983	0.00412251113228374	d__Bacteria	p__Firmicutes	c__Bacilli	o__Lactobacillales	f__Lactobacillaceae	g__Lactobacillus					OTU1435	329.92509912065	-8.65383074887739	2.06714677700083	-4.18636491862132	2.83457497888304e-05	0.000833132975311543	d__Bacteria	p__Firmicutes	c__Clostridia	o__Clostridiales	f__Lachnospiraceae					OTU204	14804.6254928936	1.19339505971836	0.449592221917276	2.65439436347264	0.00794509118478737	0.0261212652635401	d__Bacteria	p__Firmicutes	c__Clostridia	o__Clostridiales	f__Ruminococcaceae	g__Pseudoflavonifractor
OTU2307	174.628369700809	-7.08063535630194	2.20980876190597	-3.20418466899138	0.00135445569553739	0.00646067828056887	d__Bacteria	p__Firmicutes	c__Bacilli	o__Lactobacillales	f__Lactobacillaceae	g__Lactobacillus					OTU2239	256.752069383439	-8.14867912693386	1.95663916949736	-4.16463048167801	3.11857235572353e-05	0.000881082365556615	d__Bacteria	p__Firmicutes	c__Clostridia	o__Clostridiales	f__Lachnospiraceae					OTU2151	136.866425440139	-7.00876548220437	2.65754282715376	-2.63731045482747	0.00835663126501311	0.0270590667283989	d__Bacteria	p__Firmicutes	c__Clostridia	o__Clostridiales	f__Ruminococcaceae	g__Pseudoflavonifractor
OTU1291	339.692018190398	-5.91402816630083	1.88075670363619	-3.14449399800987	0.001663743241661	0.00748556085263328	d__Bacteria	p__Firmicutes	c__Bacilli	o__Lactobacillales	f__Lactobacillaceae	g__Lactobacillus					OTU2965	63.5470805068198	-8.07400102885974	1.94310014683207	-4.15521610763253	3.24980230086394e-05	0.000908178447339261	d__Bacteria	p__Firmicutes	c__Clostridia	o__Clostridiales	f__Ruminococcaceae					OTU2445	80.9650164267056	7.87336245337409	2.38959044824701	3.29485852236728	0.000984712426527874	0.00538658648638971	d__Bacteria	p__Firmicutes	c__Clostridia	o__Clostridiales	f__Ruminococcaceae	g__Pseudoflavonifractor
OTU499	4036.02506935088	-2.91080961208706	0.997875641336851	-2.91700637986058	0.00353408544013085	0.0133423401858685	d__Bacteria	p__Firmicutes	c__Bacilli	o__Lactobacillales	f__Lactobacillaceae	g__Lactobacillus					OTU1330	352.936416075362	-9.38846447894951	2.2633155789009	-4.14810226486785	3.35242651598432e-05	0.000910476949975995	d__Bacteria	p__Firmicutes	c__Clostridia	o__Clostridiales	f__Ruminococcaceae					OTU2529	109.674904006451	8.85876304728964	2.08750641247216	4.24370578905122	2.19858564688435e-05	0.0002592919127587	d__Bacteria	p__Firmicutes	c__Clostridia	o__Clostridiales	f__Ruminococcaceae	g__Pseudoflavonifractor
OTU382	5700.60975380363	-1.53551490736793	0.553373201524659	-2.77482701210913	0.00552310769182452	0.0188204482407081	d__Bacteria	p__Firmicutes	c__Bacilli	o__Lactobacillales	f__Lactobacillaceae	g__Lactobacillus					OTU1494	263.003547962679	8.48198142092258	2.04501634850222	4.14763501872971	3.35927363530817e-05	0.000910476949975995	d__Bacteria	p__Firmicutes	c__Clostridia	o__Clostridiales	f__Ruminococcaceae					OTU263	10539.2547146548	1.46087906991905	0.541930496175172	2.69569452213821	0.00702420513231407	0.0239195117816947	d__Bacteria	p__Firmicutes	c__Clostridia	o__Clostridiales	f__Ruminococcaceae	g__Pseudoflavonifractor
OTU1602	125.979837411923	-6.23823628717511	2.29966626579329	-2.71267026001408	0.00667434842596175	0.0221416126492228	d__Bacteria	p__Firmicutes	c__Bacilli	o__Lactobacillales	f__Lactobacillaceae	g__Lactobacillus					OTU2573	97.3887604918072	8.37114537864285	2.02103524039863	4.14200861583776	3.44277406891941e-05	0.000912512590844515	d__Bacteria	p__Firmicutes								OTU2812	154.023450980613	8.85452011419566	2.49532414007914	3.54844485811565	0.000387513127774729	0.00269269257164548	d__Bacteria	p__Firmicutes	c__Clostridia	o__Clostridiales	f__Ruminococcaceae	g__Pseudoflavonifractor
OTU123	15263.8859620499	-1.06309622587404	0.431138530565636	-2.4657880252069	0.0136712212451179	0.0410615768939231	d__Bacteria	p__Firmicutes	c__Bacilli	o__Lactobacillales	f__Lactobacillaceae	g__Lactobacillus					OTU2850	41.8273846124047	-7.07145514933609	1.70644818121969	-4.14396125658018	3.41357440286272e-05	0.000912512590844515	d__Bacteria	p__Firmicutes	c__Clostridia	o__Clostridiales						OTU326	7520.89145140415	1.73542756926816	0.536896213070641	3.23233341383212	0.00122783702753989	0.00636445362460696	d__Bacteria	p__Firmicutes	c__Clostridia	o__Clostridiales	f__Ruminococcaceae	g__Pseudoflavonifractor
OTU225	7218.85383314502	-1.29318784566764	0.541252588715707	-2.38925018120678	0.0168828013530691	0.0496064940328464	d__Bacteria	p__Firmicutes	c__Bacilli	o__Lactobacillales	f__Lactobacillaceae	g__Lactobacillus					OTU1816	253.423567870004	7.78988754117135	1.88707848032394	4.12801461221376	3.65908867676662e-05	0.000950254241208786	d__Bacteria	p__Firmicutes	c__Clostridia	o__Clostridiales	f__Ruminococcaceae					OTU429	5488.56582031051	1.39396602135318	0.488225111636575	2.85517067461049	0.00430137066551353	0.0166799758386656	d__Bacteria	p__Firmicutes	c__Clostridia	o__Clostridiales	f__Ruminococcaceae	g__Pseudoflavonifractor
OTU1526	170.723155002933	-5.91360409097748	2.33601766572919	-2.53148945649413	0.0113579232079354	0.0346807845220925	d__Bacteria	p__Firmicutes	c__Bacilli	o__Bacillales	f__Planococcaceae	g__Lysinibacillus					OTU2007	228.330291437152	8.830152394615	2.13846625699222	4.12919884320958	3.64029478503564e-05	0.000950254241208786	d__Bacteria	p__Firmicutes								OTU526	7698.18051861171	1.57163462403711	0.517678994843603	3.03592504175667	0.00239798971525973	0.0104850876835591	d__Bacteria	p__Firmicutes	c__Clostridia	o__Clostridiales	f__Ruminococcaceae	g__Pseudoflavonifractor
OTU61	117599.92623048	-2.91706458169386	0.675072128910948	-4.32111541384441	1.55242442323488e-05	0.000311818999385693	d__Bacteria	p__Firmicutes	c__Negativicutes	o__Selenomonadales	f__Veillonellaceae	g__Megamonas					OTU1711	326.116973161268	-8.60196188670883	2.0918498007921	-4.11213170441377	3.92022541059755e-05	0.000988127404965324	d__Bacteria	p__Firmicutes	c__Clostridia	o__Clostridiales	f__Ruminococcaceae					OTU813	248.355981549443	7.8734606326684	2.34620660590675	3.35582578825171	0.000791283966483282	0.00464025540983836	d__Bacteria	p__Firmicutes	c__Clostridia	o__Clostridiales	f__Ruminococcaceae	g__Pseudoflavonifractor
OTU371	19306.1724732854	-2.91852461533436	0.778065439760782	-3.75100147904226	0.00017612966063617	0.00168753153897594	d__Bacteria	p__Firmicutes	c__Negativicutes	o__Selenomonadales	f__Veillonellaceae	g__Megamonas					OTU2226	79.6010477351667	-7.98521951745755	1.94604056142911	-4.10331607455984	4.07270244666293e-05	0.00100681903753562	d__Bacteria	p__Firmicutes	c__Clostridia	o__Clostridiales	f__Ruminococcaceae					OTU2166	215.431804287007	9.84582905909582	2.63265762064187	3.73988208033496	0.000184106603154322	0.00150744610417122	d__Bacteria	p__Firmicutes	c__Clostridia	o__Clostridiales	f__Ruminococcaceae	g__Ruminococcus
OTU3399	12267.602240533	-1.71640091866572	0.644258900166777	-2.66414778006389	0.00771836471333591	0.0248670622531161	d__Bacteria	p__Firmicutes	c__Negativicutes	o__Selenomonadales	f__Veillonellaceae	g__Megamonas					OTU2030	141.489480384433	-8.1453607071169	1.98852024201985	-4.09619199995833	4.20001635998595e-05	0.00102840400585942	d__Bacteria	p__Firmicutes	c__Clostridia	o__Clostridiales						OTU52	44079.5369516846	1.33018647210543	0.471696128870568	2.82000718405394	0.00480225743474794	0.0179195992231306	d__Bacteria	p__Firmicutes	c__Clostridia	o__Clostridiales	f__Ruminococcaceae	g__Ruminococcus
OTU104	51226.7675938477	3.28666071887537	0.510962361487786	6.43229514852227	1.25691368729801e-10	2.3082322071737e-08	d__Archaea	p__Euryarchaeota	c__Methanobacteria	o__Methanobacteriales	f__Methanobacteriaceae	g__Methanobrevibacter					OTU2587	68.3860766743953	-6.90905907059419	1.68784485005763	-4.09342071361493	4.25055464683409e-05	0.00103095999971797	d__Bacteria	p__Firmicutes	c__Clostridia	o__Clostridiales						OTU1428	921.76220542626	-8.94456549783515	1.9448352277841	-4.59913794755065	4.24242800709869e-06	6.26855310704065e-05	d__Bacteria	p__Firmicutes	c__Clostridia	o__Clostridiales	f__Lachnospiraceae	g__Ruminococcus2
OTU222	8440.10532488829	-2.20913926336005	0.715430425224911	-3.08784640052953	0.00201612648036412	0.0085961213615525	d__Archaea	p__Euryarchaeota	c__Methanomicrobia	o__Methanomicrobiales	f__Methanocorpusculaceae	g__Methanocorpusculum					OTU1865	359.500026494291	-8.70280766538543	2.13525855368468	-4.07576293295608	4.58637259565779e-05	0.00109181147624409	d__Bacteria	p__Firmicutes	c__Clostridia	o__Clostridiales	f__Ruminococcaceae					OTU3095	96.5276507078974	-6.2571310662678	2.4634521539371	-2.53998481613196	0.0110857281505431	0.0334523557218853	d__Bacteria	p__Actinobacteria	c__Actinobacteria	o__Actinomycetales	f__Sanguibacteraceae	g__Sanguibacter
OTU207	26805.5086520003	-3.5957151086721	0.449403176638255	-8.00108965755365	1.23322947783229e-15	5.28438831251135e-13	d__Archaea	p__Euryarchaeota	c__Thermoplasmata	o__Methanomassiliicoccales	f__Methanomassiliicoccaceae	g__Methanomassiliicoccus					OTU1606	488.77207019682	-8.89050841413667	2.18781782529952	-4.06364200498253	4.83129068521222e-05	0.00111649340295439	d__Bacteria	p__Firmicutes	c__Clostridia	o__Clostridiales	f__Ruminococcaceae					OTU184	18071.1962709132	-4.1452460479952	0.351963148488806	-11.7775001894184	5.09827142721643e-32	4.36921861312448e-29	d__Bacteria	p__Spirochaetes	c__Spirochaetia	o__Spirochaetales	f__Spirochaetaceae	g__Sphaerochaeta
OTU998	1548.27076827444	-10.3176078689029	1.80257683467789	-5.72381030889403	1.04161047369145e-08	7.87641331723741e-07	d__Archaea	p__Euryarchaeota	c__Thermoplasmata	o__Methanomassiliicoccales	f__Methanomassiliicoccaceae	g__Methanomassiliicoccus					OTU1472	478.596164937282	8.48188150711268	2.09434793526839	4.04989131188736	5.12414265437454e-05	0.0011455800664693	d__Bacteria	p__Firmicutes	c__Clostridia	o__Clostridiales	f__Ruminococcaceae					OTU2623	45.83120295775	-7.63675445241925	2.10356374671923	-3.63038888853724	0.000282994511333968	0.00213993790776362	d__Bacteria	p__Firmicutes	c__Clostridia	o__Clostridiales	f__Peptostreptococcaceae	g__Sporacetigenium
OTU1874	260.832083488109	-7.48319542598781	2.11123404110367	-3.54446512338152	0.000393410549343783	0.00274108000640343	d__Bacteria	p__Firmicutes	c__Clostridia	o__Clostridiales	f__Clostridiales_Incertae_Sedis_XIII	g__Mogibacterium					OTU1570	119.099999160485	-8.53919576340682	2.10808045852678	-4.05069727242498	5.10652375587599e-05	0.0011455800664693	d__Bacteria	p__Proteobacteria	c__Alphaproteobacteria	o__Rhodospirillales	f__Rhodospirillaceae					OTU1132	114.521889326736	7.87567792198843	1.91232454977684	4.11837934251667	3.81546253108371e-05	0.000428364810804202	d__Bacteria	p__Firmicutes	c__Clostridia	o__Clostridiales	f__Ruminococcaceae	g__Subdoligranulum
OTU103	33271.3724663807	-1.35371573703594	0.330579169562575	-4.09498196400938	4.22201253950827e-05	0.000642295517105075	d__Bacteria	p__Deferribacteres	c__Deferribacteres	o__Deferribacterales	f__Deferribacteraceae	g__Mucispirillum					OTU3488	30.9776315273304	6.95907724271176	1.7198060072262	4.04643152394598	5.20043279052803e-05	0.00115261316417651	d__Bacteria	p__Firmicutes	c__Clostridia	o__Clostridiales	f__Ruminococcaceae					OTU132	18156.7462495169	-1.90635091188597	0.372235768418821	-5.12135338305545	3.03350552063226e-07	6.14105723901224e-06	d__Bacteria	p__Proteobacteria	c__Betaproteobacteria	o__Burkholderiales	f__Sutterellaceae	g__Sutterella
OTU1878	537.513469910338	-8.43060965845103	2.0750805617526	-4.06278667625829	4.84903401724223e-05	0.000704235964148864	d__Bacteria	p__Deferribacteres	c__Deferribacteres	o__Deferribacterales	f__Deferribacteraceae	g__Mucispirillum					OTU2047	188.220911590693	8.37072001816293	2.07575984049846	4.03260524404057	5.51618976589198e-05	0.00120187490577189	d__Bacteria	p__Firmicutes	c__Clostridia	o__Clostridiales						OTU134	17155.7649027562	-1.88805485435148	0.447905488044986	-4.21529743382348	2.49449207706942e-05	0.000288889150006553	d__Bacteria	p__Proteobacteria	c__Betaproteobacteria	o__Burkholderiales	f__Sutterellaceae	g__Sutterella
OTU55	74117.306073342	-1.00608016925201	0.326104101195042	-3.08515031109735	0.00203449306246564	0.008631487893728	d__Bacteria	p__Deferribacteres	c__Deferribacteres	o__Deferribacterales	f__Deferribacteraceae	g__Mucispirillum					OTU10	217117.152865508	1.27432346957876	0.318414396160385	4.00209125261059	6.27850730783817e-05	0.00132311822036491	d__Bacteria	p__Bacteroidetes	c__Bacteroidia	o__Bacteroidales	f__Prevotellaceae					OTU1653	188.145963684906	-7.50657434121873	2.72209726429475	-2.75764368881343	0.00582196197072252	0.0207604219510785	d__Bacteria	p__Proteobacteria	c__Betaproteobacteria	o__Burkholderiales	f__Sutterellaceae	g__Sutterella
OTU1469	584.121257381002	-6.90508102590565	2.0142471137106	-3.42812010448175	0.000607776509103743	0.00364447047323496	d__Bacteria	p__Proteobacteria	c__Betaproteobacteria	o__Nitrosomonadales	f__Nitrosomonadaceae	g__Nitrosomonas					OTU1949	228.137213748268	8.82862112716257	2.20592874472534	4.00222407377071	6.27498276961764e-05	0.00132311822036491	d__Bacteria	p__Firmicutes	c__Clostridia	o__Clostridiales	f__Lachnospiraceae					OTU2841	55.1925883500536	8.85161784313704	2.07624038212068	4.26329143742787	2.01437514652898e-05	0.000238661682107189	d__Bacteria	p__Firmicutes	c__Clostridia	o__Clostridiales	f__Syntrophomonadaceae	g__Syntrophomonas
OTU38	97005.2766675737	-0.995265959672867	0.220097962951023	-4.52192263085296	6.12804599100824e-06	0.00015914349740285	d__Bacteria	p__Bacteroidetes	c__Bacteroidia	o__Bacteroidales	f__Porphyromonadaceae	g__Odoribacter					OTU2906	165.941988893772	7.7898296531586	1.95072019873794	3.99330957776435	6.51574085639115e-05	0.00135723797088	d__Bacteria	p__Firmicutes	c__Clostridia	o__Clostridiales						OTU1325	40.2977530575903	-7.03861580267496	1.90604121235139	-3.69279308184095	0.000221804489535631	0.00173859555669545	d__Bacteria	p__Firmicutes	c__Clostridia	o__Clostridiales	f__Peptostreptococcaceae	g__Terrisporobacter
OTU2156	130.74696490063	7.91431008641416	2.32466887770184	3.40448919944169	0.000662879216484823	0.00390131946415359	d__Bacteria	p__Bacteroidetes	c__Bacteroidia	o__Bacteroidales	f__Porphyromonadaceae	g__Odoribacter					OTU1809	146.205246688527	8.4817029132422	2.1303134905086	3.98143416498632	6.85006952524395e-05	0.00139774037693668	d__Bacteria	p__Firmicutes	c__Clostridia	o__Clostridiales	f__Ruminococcaceae					OTU178	24798.7055691765	-2.65448225054513	0.475007412086252	-5.58829648338861	2.29307905623319e-08	5.83713490453023e-07	d__Bacteria	p__Spirochaetes	c__Spirochaetia	o__Spirochaetales	f__Spirochaetaceae	g__Treponema
OTU2003	194.672744412036	-6.99024711579412	2.21792709805566	-3.15170283185687	0.00162321380252474	0.00736028692467569	d__Bacteria	p__Bacteroidetes	c__Bacteroidia	o__Bacteroidales	f__Porphyromonadaceae	g__Odoribacter					OTU1392	438.268017839909	-8.93949123923808	2.25998206421349	-3.95555848906668	7.63560636384427e-05	0.00152179410553826	d__Bacteria	p__Firmicutes	c__Clostridia	o__Clostridiales	f__Ruminococcaceae					OTU96	48975.8049239562	-2.4664798469309	0.423736634234974	-5.82078500572401	5.85718727192703e-09	1.60200302937494e-07	d__Bacteria	p__Spirochaetes	c__Spirochaetia	o__Spirochaetales	f__Spirochaetaceae	g__Treponema
OTU148	22578.9284048222	-0.780851207835091	0.27075563897907	-2.88397024999894	0.00392695849830792	0.0144231575702138	d__Bacteria	p__Bacteroidetes	c__Bacteroidia	o__Bacteroidales	f__Porphyromonadaceae	g__Odoribacter					OTU2250	102.014808768041	-8.14860716081707	2.06190527240809	-3.95197939976182	7.75074142375322e-05	0.00152638691687045	d__Bacteria	p__Firmicutes	c__Clostridia	o__Clostridiales	f__Ruminococcaceae					OTU1026	1206.80546116823	-9.21062342925229	1.94849253912634	-4.72705090951085	2.27804165459994e-06	3.52821993613039e-05	d__Bacteria	p__Lentisphaerae	c__Lentisphaeria	o__Victivallales	f__Victivallaceae	g__Victivallis
OTU882	84.7883134092974	-6.07599353483455	1.98525994730741	-3.06055312457966	0.00220928563386777	0.00920098559398592	d__Bacteria	p__Actinobacteria	c__Actinobacteria	o__Coriobacteriales	f__Coriobacteriaceae	g__Olsenella					OTU1523	61.8422225220729	7.87264297087429	1.99574761230189	3.94470870081313	7.9897043228061e-05	0.00154447592585973	d__Bacteria	p__Proteobacteria	c__Deltaproteobacteria							OTU107	33199.0863662113	-3.81781266513449	0.487078742270282	-7.83818371407384	4.57109913366562e-15	4.8967899469393e-13	d__Bacteria	p__Lentisphaerae	c__Lentisphaeria	o__Victivallales	f__Victivallaceae	g__Victivallis
OTU999	1560.81207750183	-9.32717024809142	1.02243201378266	-9.12253345196418	7.33883156882219e-20	6.28937865448062e-17	d__Bacteria	p__Firmicutes	c__Clostridia	o__Clostridiales	f__Ruminococcaceae	g__Oscillibacter					OTU2219	227.798839191395	-9.2890338129971	2.3669477449081	-3.92447777226183	8.69180838675912e-05	0.00163114155929618	d__Bacteria	p__Firmicutes	c__Clostridia	o__Clostridiales						OTU1685	369.265967357389	-6.2696258490947	2.2560759065951	-2.77899596851637	0.00545272018297132	0.0198212152058961	d__Bacteria	p__Lentisphaerae	c__Lentisphaeria	o__Victivallales	f__Victivallaceae	g__Victivallis
OTU1254	731.014673884741	-8.39467570856146	1.77827313085923	-4.72068973145048	2.35046243859672e-06	8.39310962448913e-05	d__Bacteria	p__Firmicutes	c__Clostridia	o__Clostridiales	f__Ruminococcaceae	g__Oscillibacter					OTU1786	284.926259534374	8.82762577655723	2.25639465563578	3.9122702912403	9.14324937908029e-05	0.00167909243954396	d__Bacteria	p__Firmicutes	c__Clostridia	o__Clostridiales						OTU2225	99.4682199463501	-6.1037686338448	2.36672521308365	-2.57899337029164	0.00990886883662554	0.0309171138094226	d__Bacteria	p__Lentisphaerae	c__Lentisphaeria	o__Victivallales	f__Victivallaceae	g__Victivallis
OTU1161	650.482342599171	7.9177440543353	1.9124673201667	4.1400676345388	3.47203437743447e-05	0.000568573272890702	d__Bacteria	p__Firmicutes	c__Clostridia	o__Clostridiales	f__Ruminococcaceae	g__Oscillibacter					OTU1929	134.94605855002	8.37070199981484	2.14594604363161	3.90070478456626	9.59130539234689e-05	0.00173656663124816	d__Bacteria	p__Firmicutes	c__Clostridia	o__Clostridiales	f__Ruminococcaceae					OTU231	21819.3455002307	-3.38078035187406	0.486148120856916	-6.95421869761603	3.54521278080518e-12	2.17017668082146e-10	d__Bacteria	p__Lentisphaerae	c__Lentisphaeria	o__Victivallales	f__Victivallaceae	g__Victivallis
OTU1835	397.419315939391	7.80027591659186	1.92749995838839	4.04683584175731	5.1914621409795e-05	0.000725393976329256	d__Bacteria	p__Firmicutes	c__Clostridia	o__Clostridiales	f__Ruminococcaceae	g__Oscillibacter					OTU2168	394.488376344104	-8.14863534136004	2.09521166715784	-3.88917046859217	0.000100587447832493	0.00180846383480656	d__Bacteria	p__Firmicutes	c__Clostridia	o__Clostridiales	f__Peptostreptococcaceae					OTU289	10567.6571060802	-2.94957112764396	0.743334145791495	-3.96802857011672	7.24696475619769e-05	0.000703092316535255	d__Bacteria	p__Lentisphaerae	c__Lentisphaeria	o__Victivallales	f__Victivallaceae	g__Victivallis
OTU1648	386.041421615504	-7.76012400021547	2.08602614845385	-3.72005116329305	0.00019918242392828	0.00181595039687804	d__Bacteria	p__Firmicutes	c__Clostridia	o__Clostridiales	f__Ruminococcaceae	g__Oscillibacter					OTU255	14481.5162112101	1.75039194615088	0.451177007293981	3.87961247548757	0.000104623014692566	0.00186795674149019	d__Bacteria	p__Verrucomicrobia	c__Opitutae	o__Puniceicoccales	f__Puniceicoccaceae					OTU430	9681.38668153534	-1.63921782348151	0.528488425866486	-3.10170997745868	0.00192406361769668	0.00896153543677205	d__Bacteria	p__Lentisphaerae	c__Lentisphaeria	o__Victivallales	f__Victivallaceae	g__Victivallis
OTU1453	475.877551857423	-7.07953107405935	1.9179889943992	-3.69112184414645	0.000223267146950332	0.00193272671652964	d__Bacteria	p__Firmicutes	c__Clostridia	o__Clostridiales	f__Ruminococcaceae	g__Oscillibacter					OTU158	20907.5684542532	1.21178429939706	0.312881702871799	3.87297911087366	0.000107513045786945	0.00189326055286462	d__Bacteria	p__Lentisphaerae	c__Lentisphaeria							OTU668	2837.0738554176	-4.42398873324846	1.24796505626473	-3.54496202521074	0.000392669654011545	0.00269934139161412	d__Bacteria	p__Lentisphaerae	c__Lentisphaeria	o__Victivallales	f__Victivallaceae	g__Victivallis
OTU2520	98.3906261784762	-7.76275957204804	2.13263957188734	-3.63997727247374	0.000272662106459259	0.00219066961158361	d__Bacteria	p__Firmicutes	c__Clostridia	o__Clostridiales	f__Ruminococcaceae	g__Oscillibacter					OTU1999	198.444203400655	-8.22330085322393	2.12787905618528	-3.86455274763882	0.000111292938444533	0.00193333881581686	d__Bacteria	p__Firmicutes								OTU100	45217.0073696147	-1.84905068751855	0.457191772356415	-4.04436562361643	5.24649892918323e-05	0.000546103188134821	d__Bacteria	p__Bacteroidetes	c__Bacteroidia	o__Bacteroidales
OTU2790	82.3813826851414	7.79802068107965	2.18346705189861	3.57139379515664	0.000355086534345145	0.00258169226310554	d__Bacteria	p__Firmicutes	c__Clostridia	o__Clostridiales	f__Ruminococcaceae	g__Oscillibacter					OTU1691	482.144192630426	-8.07388762302325	2.09274379751701	-3.85803920795403	0.000114300315352723	0.00195283072855529	d__Bacteria	p__Firmicutes	c__Clostridia	o__Clostridiales	f__Ruminococcaceae					OTU1003	1850.73107816235	-10.8625088512024	1.79209888037177	-6.0613334287386	1.34997648172621e-09	4.62771937935746e-08	d__Bacteria	p__Firmicutes	c__Clostridia	o__Clostridiales
OTU988	1061.53726717362	-6.99094068616746	1.97086850704582	-3.54713704195637	0.000389441956868521	0.00272080236714393	d__Bacteria	p__Firmicutes	c__Clostridia	o__Clostridiales	f__Ruminococcaceae	g__Oscillibacter					OTU1903	131.577315229694	-8.14827539049813	2.12326871926558	-3.83760911492943	0.000124238034989981	0.00207412979194312	d__Bacteria	p__Firmicutes	c__Clostridia							OTU1008	2327.01668494732	-4.84855715262424	1.46313400184612	-3.31381619626537	0.000920319836769689	0.00511045853204076	d__Bacteria
OTU932	172.987585130214	7.7982809232425	2.20544468164749	3.53592225102518	0.000406354267906634	0.00281600221775729	d__Bacteria	p__Firmicutes	c__Clostridia	o__Clostridiales	f__Ruminococcaceae	g__Oscillibacter					OTU2401	61.7285953959058	-7.98517028992507	2.08517362720675	-3.82949898547384	0.000128404412534853	0.00212966934561376	d__Bacteria	p__Firmicutes	c__Clostridia	o__Clostridiales						OTU1014	1033.20081696842	-9.89283777377231	2.06940874509407	-4.78051414309773	1.74847457076116e-06	2.82725039083456e-05	d__Bacteria	p__Firmicutes	c__Clostridia	o__Clostridiales
OTU1480	384.727970943995	7.81813037170142	2.24444079538451	3.48333107639938	0.00049521553188447	0.00317976497113741	d__Bacteria	p__Firmicutes	c__Clostridia	o__Clostridiales	f__Ruminococcaceae	g__Oscillibacter					OTU2602	114.535671717207	7.87318055157118	2.05676823015565	3.82793765293398	0.000129221477213437	0.00212966934561376	d__Bacteria	p__Firmicutes	c__Clostridia	o__Clostridiales	f__Ruminococcaceae					OTU1017	1588.31230873249	-10.7377084117956	1.67764534580949	-6.4004638636031	1.54905611021282e-10	7.11182724885209e-09	d__Bacteria	p__Firmicutes	c__Clostridia	o__Clostridiales
OTU2245	167.932216977417	-7.23484461383507	2.16462280139745	-3.34231193035772	0.000830836360386428	0.0046036212986067	d__Bacteria	p__Firmicutes	c__Clostridia	o__Clostridiales	f__Ruminococcaceae	g__Oscillibacter					OTU2475	94.1127702765965	-7.98791866014887	2.09834223209787	-3.80677591003005	0.000140790206725307	0.00226232263431727	d__Bacteria	p__Firmicutes	c__Clostridia	o__Clostridiales						OTU1018	1621.22470165819	-10.8540222061399	1.73288477477574	-6.26355679508152	3.762940116322e-10	1.44395806553192e-08	d__Bacteria	p__Firmicutes	c__Clostridia	o__Clostridiales
OTU462	3989.49728297874	-3.07458863865145	0.922572451044466	-3.33262567635814	0.000860306051682136	0.0046861162264296	d__Bacteria	p__Firmicutes	c__Clostridia	o__Clostridiales	f__Ruminococcaceae	g__Oscillibacter					OTU2621	176.334773454413	-8.70269440310815	2.28563756332426	-3.80755660597861	0.000140346620335132	0.00226232263431727	d__Bacteria	p__Firmicutes	c__Clostridia	o__Clostridiales						OTU1035	1918.66126351382	-11.069661910545	1.8465934595923	-5.99463940102389	2.03937461564527e-09	6.39418553271217e-08	d__Bacteria	p__Proteobacteria	c__Deltaproteobacteria
OTU2006	156.667944413031	7.79607202346164	2.46426751449373	3.16364679467979	0.00155805756214789	0.00712769749516408	d__Bacteria	p__Firmicutes	c__Clostridia	o__Clostridiales	f__Ruminococcaceae	g__Oscillibacter					OTU3232	90.1508605074747	7.87334405512878	2.06784654767378	3.80750886180886	0.000140373710429181	0.00226232263431727	d__Bacteria	p__Firmicutes								OTU1043	835.309500423903	-10.9428654818092	1.74209178263158	-6.28145175294898	3.35425899526663e-10	1.32673844258931e-08	d__Bacteria	p__Firmicutes	c__Clostridia	o__Clostridiales	f__Ruminococcaceae
OTU2155	124.877163927921	-5.91761481485646	1.89412740854731	-3.12419047850374	0.0017829499578517	0.00786271756712988	d__Bacteria	p__Firmicutes	c__Clostridia	o__Clostridiales	f__Ruminococcaceae	g__Oscillibacter					OTU1970	114.534699224904	-7.98508118995412	2.10119734233025	-3.80025285064304	0.000144548520820918	0.00230629081692252	d__Bacteria	p__Firmicutes	c__Clostridia	o__Clostridiales	f__Ruminococcaceae					OTU1047	1028.53654270527	-9.50680605103916	2.0710598123002	-4.59030975087125	4.42588708900286e-06	6.50226040332934e-05	d__Bacteria
OTU2323	141.06939290146	-7.06834459187545	2.34390611978768	-3.01562615166334	0.0025644923548643	0.010334341448834	d__Bacteria	p__Firmicutes	c__Clostridia	o__Clostridiales	f__Ruminococcaceae	g__Oscillibacter					OTU2544	102.14821027542	6.79657475972386	1.79181363707554	3.79312592509158	0.000148762667429032	0.00233212693878074	d__Bacteria	p__Firmicutes	c__Clostridia	o__Clostridiales						OTU1048	825.439454859906	-7.02415951086433	2.19098572388349	-3.20593577324371	0.00134624033046028	0.00682679268168321	d__Bacteria	p__Verrucomicrobia	c__Opitutae	o__Puniceicoccales	f__Puniceicoccaceae
OTU1515	474.421416205893	-5.91660992357377	1.99967711595505	-2.95878263363932	0.00308856872405437	0.0119589008878671	d__Bacteria	p__Firmicutes	c__Clostridia	o__Clostridiales	f__Ruminococcaceae	g__Oscillibacter					OTU2320	84.9321158467755	7.87328785980693	2.08098775263839	3.78343786493925	0.000154676951747032	0.00238128408947077	d__Bacteria	p__Firmicutes	c__Clostridia	o__Clostridiales						OTU1062	644.05237515899	-8.42698431809069	2.21739598261121	-3.80039667437615	0.000144464646603764	0.00122580398157848	d__Bacteria	p__Firmicutes	c__Clostridia	o__Clostridiales
OTU549	6743.31286849836	-1.3683350093929	0.477060747855201	-2.86826156950608	0.00412734154890702	0.0150018207622962	d__Bacteria	p__Firmicutes	c__Clostridia	o__Clostridiales	f__Ruminococcaceae	g__Oscillibacter					OTU2831	77.8201789827432	6.7965692739823	1.7954678989457	3.78540283453312	0.000153459787033025	0.00238128408947077	d__Bacteria	p__Firmicutes	c__Clostridia	o__Clostridiales	f__Lachnospiraceae					OTU1066	1474.53183802591	-10.9374323618609	1.71744385892796	-6.36843661875977	1.90964654365603e-10	8.61351098901693e-09	d__Bacteria	p__Firmicutes	c__Clostridia	o__Clostridiales
OTU2054	119.028406205633	-5.91553778637025	2.16631480245979	-2.7306916703211	0.00632015700450054	0.021102757998144	d__Bacteria	p__Firmicutes	c__Clostridia	o__Clostridiales	f__Ruminococcaceae	g__Oscillibacter					OTU129	24711.5487892766	1.64717443756525	0.435716311774557	3.78038276982732	0.0001565874364877	0.00238216745094602	d__Bacteria	p__Verrucomicrobia	c__Opitutae	o__Puniceicoccales	f__Puniceicoccaceae					OTU1070	1452.01352143499	-9.97720165832329	1.96045243186403	-5.08923424825809	3.59512293771247e-07	7.05577181134256e-06	d__Bacteria	p__Proteobacteria	c__Deltaproteobacteria
OTU2173	155.826540001592	-5.91358711093536	2.22538443065327	-2.65733283179275	0.00787616412467196	0.0252804219282542	d__Bacteria	p__Firmicutes	c__Clostridia	o__Clostridiales	f__Ruminococcaceae	g__Oscillibacter					OTU2703	43.1236328225913	-6.90478402867939	1.82603940812566	-3.78128971256257	0.000156017980013259	0.00238216745094602	d__Bacteria	p__Firmicutes	c__Clostridia	o__Clostridiales						OTU1077	1117.84244512012	-10.8476482213582	2.22707844140048	-4.87079755239188	1.11148679292844e-06	1.88002141093356e-05	d__Bacteria	p__Firmicutes
OTU2605	83.8173726102323	8.85292858573251	2.01987134989137	4.38291705370674	1.17100706096392e-05	0.000270957850115212	d__Bacteria	p__Bacteroidetes	c__Bacteroidia	o__Bacteroidales	f__Porphyromonadaceae	g__Parabacteroides					OTU1605	200.623142265388	8.48153224286399	2.24480148495547	3.77829946198215	0.000157902932294576	0.00238804964076092	d__Bacteria	p__Firmicutes	c__Clostridia	o__Clostridiales						OTU1081	880.815553845199	-10.2247697680813	1.93915383724644	-5.27279969834694	1.34358178021014e-07	2.80841362351241e-06	d__Bacteria
OTU111	39250.659560607	-1.21673548717483	0.321967793743509	-3.77905961657807	0.000157421735393531	0.00158262842926182	d__Bacteria	p__Bacteroidetes	c__Bacteroidia	o__Bacteroidales	f__Porphyromonadaceae	g__Parabacteroides					OTU1642	209.622689953068	-8.05856514258428	2.13600785560737	-3.772722614961	0.000161475779692848	0.00241822594608294	d__Bacteria	p__Firmicutes	c__Clostridia	o__Clostridiales	f__Ruminococcaceae					OTU1085	478.821876088782	-7.74292357654782	2.32072774844755	-3.33642047488227	0.000848647041973619	0.00487024898418343	d__Bacteria	p__Firmicutes	c__Clostridia	o__Clostridiales
OTU309	9047.98455035648	-1.75212020149016	0.468672192667592	-3.73847697580995	0.000185138444497184	0.00173719321460679	d__Bacteria	p__Bacteroidetes	c__Bacteroidia	o__Bacteroidales	f__Porphyromonadaceae	g__Parabacteroides					OTU1906	220.676988366722	8.37054225335707	2.21897628004806	3.77225404733743	0.000161779409850745	0.00241822594608294	d__Bacteria	p__Firmicutes	c__Clostridia	o__Clostridiales	f__Ruminococcaceae					OTU1088	422.999087175412	-7.61112531676835	2.59220490471602	-2.93615882869497	0.00332304131038982	0.013518258242108	d__Bacteria	p__Firmicutes	c__Clostridia	o__Clostridiales
OTU113	34978.9948094644	-1.16701493910306	0.313246349503253	-3.72555000546286	0.000194889811147261	0.00179592008766884	d__Bacteria	p__Bacteroidetes	c__Bacteroidia	o__Bacteroidales	f__Porphyromonadaceae	g__Parabacteroides					OTU130	45438.725151141	1.81637689899559	0.482149758188814	3.76724631330061	0.000165058129659762	0.00244566401600843	d__Bacteria	p__Verrucomicrobia	c__Opitutae	o__Puniceicoccales	f__Puniceicoccaceae					OTU1094	392.507959966776	-6.92679747392955	2.6170344124672	-2.64681176561195	0.00812545678901082	0.0265108494981558	d__Bacteria	p__Firmicutes	c__Clostridia	o__Clostridiales
OTU407	7884.29354982445	-1.36502750795603	0.400948884394611	-3.40449259515231	0.000662870974857251	0.00390131946415359	d__Bacteria	p__Bacteroidetes	c__Bacteroidia	o__Bacteroidales	f__Porphyromonadaceae	g__Parabacteroides					OTU2101	243.167512064517	-8.59346084251224	2.28308146137755	-3.7639746929254	0.000167233815542986	0.00244566401600843	d__Bacteria	p__Firmicutes	c__Clostridia	o__Clostridiales						OTU1098	777.12857843306	-10.5747939619203	2.20034568914402	-4.80596935931197	1.54003485757095e-06	2.505968113174e-05	d__Bacteria	p__Firmicutes	c__Clostridia	o__Clostridiales
OTU1507	264.991035270035	-7.60259784732503	2.26387118339795	-3.35822899424601	0.000784435987144474	0.00445458523502906	d__Bacteria	p__Bacteroidetes	c__Bacteroidia	o__Bacteroidales	f__Porphyromonadaceae	g__Parabacteroides					OTU2152	134.489207433972	7.87137710424757	2.09139524928692	3.76369655947693	0.000167420018209834	0.00244566401600843	d__Bacteria	p__Firmicutes	c__Clostridia	o__Clostridiales	f__Clostridiales_Incertae_Sedis_XIII					OTU1099	291.433978273011	-6.10319602100653	2.36106137170662	-2.58493747521481	0.00973966578111921	0.0305274239158924	d__Bacteria	p__Firmicutes	c__Clostridia	o__Clostridiales
OTU2015	114.855128074936	-6.90358831513837	2.15976792906253	-3.19644912874271	0.00139130357857018	0.00655135805953101	d__Bacteria	p__Bacteroidetes	c__Bacteroidia	o__Bacteroidales	f__Porphyromonadaceae	g__Parabacteroides					OTU1540	395.357566609904	-8.93930315215597	2.38159372889111	-3.75349625912821	0.00017438513598236	0.00249693313966018	d__Bacteria	p__Firmicutes	c__Clostridia	o__Clostridiales	f__Ruminococcaceae					OTU1106	936.724365879823	-10.1264827434818	1.64076206589225	-6.17181671492086	6.75097347606854e-10	2.44461307140454e-08	d__Bacteria	p__Firmicutes	c__Clostridia	o__Clostridiales
OTU1619	165.613569542088	-5.91378087151484	2.05032123401596	-2.88431918540468	0.00392260948006044	0.0144231575702138	d__Bacteria	p__Bacteroidetes	c__Bacteroidia	o__Bacteroidales	f__Porphyromonadaceae	g__Parabacteroides					OTU1857	238.892337538751	-7.23449433027143	1.92771793121471	-3.75288013517247	0.000174814455518799	0.00249693313966018	d__Bacteria	p__Firmicutes	c__Clostridia	o__Clostridiales						OTU1122	1461.05292096918	-10.0690130403523	1.47260383962255	-6.83755723666529	8.0554908362611e-12	4.50231890000593e-10	d__Bacteria	p__Firmicutes	c__Clostridia	o__Clostridiales
OTU1799	200.798345393616	-6.23852561441056	2.31684623988634	-2.6926800350448	0.00708802556798739	0.0232737084741961	d__Bacteria	p__Bacteroidetes	c__Bacteroidia	o__Bacteroidales	f__Porphyromonadaceae	g__Parabacteroides					OTU2052	160.566381634827	7.78903168333487	2.0795051668374	3.74561785541545	0.000179950341674787	0.00252815480025069	d__Bacteria	p__Firmicutes	c__Clostridia	o__Clostridiales	f__Ruminococcaceae					OTU1125	283.639461795854	-5.93972214436085	2.32875557465511	-2.55059921659684	0.0107537910371011	0.0328751447757277	d__Bacteria	p__Firmicutes	c__Clostridia	o__Clostridiales
OTU296	6894.04647299615	-1.95409335811174	0.75299802450413	-2.59508430901736	0.00945677188012463	0.0295782974498788	d__Bacteria	p__Bacteroidetes	c__Bacteroidia	o__Bacteroidales	f__Porphyromonadaceae	g__Parabacteroides					OTU121	14989.0183041969	-1.78910251841023	0.479412770946521	-3.7318624509688	0.000190069283256268	0.00257138052916645	d__Bacteria	p__Bacteroidetes	c__Bacteroidia	o__Bacteroidales	f__Prevotellaceae					OTU1128	1162.32873687184	-10.7126856987652	2.11411442394537	-5.06722132796065	4.03664834048206e-07	7.79754276210127e-06	d__Bacteria	p__Firmicutes	c__Clostridia	o__Clostridiales
OTU1057	943.412975228193	-9.04996928028631	1.47222183469999	-6.1471505631694	7.88872402762214e-10	8.81822151087675e-08	d__Bacteria	p__Bacteroidetes	c__Bacteroidia	o__Bacteroidales	f__Prevotellaceae	g__Paraprevotella					OTU2760	190.090464807381	-8.14624480095844	2.18106814192901	-3.73497950126108	0.000187730478040827	0.00257138052916645	d__Bacteria	p__Firmicutes	c__Clostridia	o__Clostridiales						OTU1130	736.466179048362	-8.5382832565755	2.46481466677507	-3.46406704393189	0.000532073882715675	0.00341137644005486	d__Bacteria	p__Firmicutes	c__Clostridia	o__Clostridiales	f__Ruminococcaceae
OTU1407	418.137529079619	-7.65769842619872	2.06460918486657	-3.70903049464716	0.000208054371872528	0.00187686943889218	d__Bacteria	p__Bacteroidetes	c__Bacteroidia	o__Bacteroidales	f__Prevotellaceae	g__Paraprevotella					OTU2224	137.003317163174	-7.98504198119458	2.14927805023171	-3.71522055060942	0.000203026531667302	0.00271865215060746	d__Bacteria	p__Firmicutes	c__Clostridia	o__Clostridiales	f__Ruminococcaceae					OTU1138	875.826669181464	-8.42757789653092	2.2028630455151	-3.82573846961978	0.000130380651550142	0.00114016549365787	d__Bacteria	p__Firmicutes	c__Clostridia	o__Clostridiales	f__Ruminococcaceae
OTU77	35906.6064550673	0.835209105013295	0.233911661574713	3.5706176399697	0.000356140458521149	0.00258169226310554	d__Bacteria	p__Proteobacteria	c__Betaproteobacteria	o__Burkholderiales	f__Sutterellaceae	g__Parasutterella					OTU2148	85.9283113162949	-7.23762314478601	1.95185776960493	-3.7080689266877	0.000208845815918064	0.00272185089868677	d__Bacteria	p__Firmicutes	c__Clostridia	o__Clostridiales	f__Ruminococcaceae					OTU1139	441.356280090145	-8.90005940742487	2.46291393078498	-3.61362989432125	0.000301939980536251	0.00226322941678922	d__Bacteria	p__Firmicutes
OTU37	72446.9176070254	0.654234531003586	0.235256187543168	2.78094505328807	0.00542009100606743	0.0185800719687992	d__Bacteria	p__Proteobacteria	c__Betaproteobacteria	o__Burkholderiales	f__Sutterellaceae	g__Parasutterella					OTU2821	45.728084081873	-7.23283973998312	1.95138317703094	-3.7065194704548	0.000210127088918992	0.00272185089868677	d__Bacteria	p__Firmicutes	c__Clostridia	o__Clostridiales						OTU1144	1082.59578708344	-9.70174006770561	1.72996650195012	-5.6080508245502	2.04617945304532e-08	5.26072737377953e-07	d__Bacteria	p__Firmicutes	c__Clostridia	o__Clostridiales
OTU2305	150.783332595445	-5.91372259279769	2.08819758687405	-2.83197463207986	0.00462615187104286	0.0163863169840667	d__Bacteria	p__Verrucomicrobia	c__Opitutae	o__Puniceicoccales	f__Puniceicoccaceae	g__Pelagicoccus					OTU3050	55.546177807754	-7.07056722051715	1.90562278439787	-3.71037084485283	0.000206955860155249	0.00272185089868677	d__Bacteria	p__Firmicutes								OTU1158	754.727795984704	-10.1625033329843	1.97019677588747	-5.15811590870492	2.49447189899142e-07	5.13062980184555e-06	d__Bacteria	p__Firmicutes	c__Clostridia	o__Clostridiales	f__Ruminococcaceae
OTU765	171.795052474869	-7.15416099157859	2.13043672983066	-3.35807249819019	0.000784880245611888	0.00445458523502906	d__Bacteria	p__Firmicutes	c__Clostridia	o__Clostridiales	f__Peptococcaceae_1	g__Peptococcus					OTU3092	67.7346944795481	6.95850091845575	1.87582714166924	3.70956404451191	0.000207616435560184	0.00272185089868677	d__Bacteria	p__Firmicutes	c__Clostridia	o__Clostridiales	f__Lachnospiraceae					OTU1159	1423.6665695493	-10.9256704641227	1.94461228540263	-5.61843126577827	1.92699024303704e-08	5.00433526752347e-07	d__Bacteria	p__Proteobacteria	c__Deltaproteobacteria
OTU139	30870.2028357058	-1.18729055195289	0.354453584654823	-3.3496361818688	0.000809177676225774	0.00453765563947317	d__Bacteria	p__Firmicutes	c__Clostridia	o__Clostridiales	f__Peptococcaceae_1	g__Peptococcus					OTU3295	41.9841143561611	6.79644940846804	1.83108815151863	3.71169973593644	0.000205872119934488	0.00272185089868677	d__Bacteria	p__Firmicutes	c__Clostridia	o__Clostridiales						OTU1166	1405.24660451256	-10.4503571803657	1.97559704478173	-5.28972100255409	1.22503079886755e-07	2.58438247937816e-06	d__Bacteria	p__Proteobacteria	c__Deltaproteobacteria
OTU341	10898.8681247881	1.59200883089311	0.489851056409672	3.24998550082065	0.00115410892523127	0.00587664380843127	d__Bacteria	p__Bacteroidetes	c__Bacteroidia	o__Bacteroidales	f__Prevotellaceae	g__Prevotella					OTU2365	41.4214525999789	6.79641712902635	1.83675371030086	3.70023323808237	0.0002154014025603	0.00276898502991266	d__Bacteria	p__Firmicutes								OTU1168	1048.55679425371	-10.5003332194797	2.10548535147259	-4.98713192762692	6.12822202616554e-07	1.10179432372529e-05	d__Bacteria	p__Proteobacteria	c__Alphaproteobacteria	o__Rhodospirillales	f__Rhodospirillaceae
OTU1550	320.925236015224	-7.15185253440655	2.27272519314899	-3.1468179945228	0.00165057670587077	0.00745547060033707	d__Bacteria	p__Bacteroidetes	c__Bacteroidia	o__Bacteroidales	f__Prevotellaceae	g__Prevotella					OTU2032	85.6989329893771	7.87307389599515	2.13624807667281	3.68546798565521	0.000228282778042399	0.00291997523555725	d__Bacteria	p__Firmicutes	c__Clostridia	o__Clostridiales	f__Ruminococcaceae					OTU117	18900.5901053445	-3.19190378897144	0.444489268277387	-7.18105928933139	6.91733441450432e-13	4.94012966102517e-11	d__Bacteria	p__Firmicutes
OTU257	15072.0916581212	-1.06350321964458	0.344711421067087	-3.08519867532211	0.00203416224277592	0.008631487893728	d__Bacteria	p__Bacteroidetes	c__Bacteroidia	o__Bacteroidales	f__Prevotellaceae	g__Prevotella					OTU2102	91.0827449186683	-7.90400512785535	2.14771660135116	-3.68018998543981	0.000233060248049514	0.00296632622641237	d__Bacteria	p__Actinobacteria	c__Actinobacteria	o__Coriobacteriales	f__Coriobacteriaceae					OTU1171	360.165987473267	-9.26706796337058	2.47141526728352	-3.74970086413546	0.000177045636787745	0.00146361521601702	d__Bacteria	p__Firmicutes	c__Clostridia	o__Clostridiales
OTU237	16185.0528749728	1.07150774820297	0.397481015071181	2.69574572765716	0.00702312551950109	0.0231493021931248	d__Bacteria	p__Bacteroidetes	c__Bacteroidia	o__Bacteroidales	f__Prevotellaceae	g__Prevotella					OTU1924	333.563646929687	7.87129347521359	2.14022404729864	3.67778947496111	0.000235264009460584	0.00297962447449833	d__Bacteria	p__Firmicutes	c__Clostridia	o__Clostridiales	f__Ruminococcaceae					OTU1174	1082.32262255421	-10.6479051325775	1.74186817674534	-6.11292247871076	9.78228978780759e-10	3.44524206088402e-08	d__Bacteria	p__Proteobacteria	c__Alphaproteobacteria	o__Rhodospirillales	f__Rhodospirillaceae
OTU916	3444.18979268825	1.89636406774559	0.710306079717438	2.66978436746588	0.00758999726893882	0.0245457647527569	d__Bacteria	p__Bacteroidetes	c__Bacteroidia	o__Bacteroidales	f__Prevotellaceae	g__Prevotella					OTU1876	240.162299077198	-8.60008268806963	2.34181836665051	-3.67239526794313	0.000240287639173343	0.00299892971026536	d__Bacteria	p__Firmicutes	c__Clostridia	o__Clostridiales						OTU1177	520.660412366748	-9.0332541266352	2.51837087972237	-3.5869435274089	0.000334576747559022	0.0024095148962864	d__Bacteria	p__Firmicutes	c__Clostridia	o__Clostridiales
OTU283	16657.2049758958	1.35109816732376	0.562616391733477	2.40145539158732	0.0163299999624499	0.0480921304736068	d__Bacteria	p__Bacteroidetes	c__Bacteroidia	o__Bacteroidales	f__Prevotellaceae	g__Prevotella					OTU3324	52.0432468496563	-6.90743484455228	1.88471035422542	-3.66498482329986	0.000247353250577536	0.00307219906876736	d__Bacteria	p__Firmicutes	c__Clostridia	o__Clostridiales						OTU1184	933.675202874853	-8.4458721225852	1.85267947713211	-4.55873356769686	5.14630089345391e-06	7.37512475711068e-05	d__Bacteria	p__Proteobacteria	c__Alphaproteobacteria	o__Rhodospirillales	f__Rhodospirillaceae
OTU559	2222.29634439569	-7.06865204697115	1.52871561714288	-4.62391563722115	3.76563067721527e-06	0.00011001632353546	d__Bacteria	p__Firmicutes	c__Clostridia	o__Clostridiales	f__Ruminococcaceae	g__Pseudoflavonifractor					OTU1538	318.547756047157	8.42167521787173	2.30346128142348	3.65609584401928	0.000256085641506898	0.00311548031370417	d__Bacteria	p__Firmicutes	c__Clostridia	o__Clostridiales	f__Lachnospiraceae					OTU1185	687.17333561671	-8.74814690277715	2.08197334846043	-4.20185345275732	2.64738500135177e-05	0.000303858341003366	d__Bacteria	p__Firmicutes	c__Clostridia	o__Clostridiales
OTU1539	829.798560238735	-8.35578562155636	1.81737070928536	-4.59773318611595	4.2711247469304e-06	0.000123382716004023	d__Bacteria	p__Firmicutes	c__Clostridia	o__Clostridiales	f__Ruminococcaceae	g__Pseudoflavonifractor					OTU1956	157.757604145715	7.78931981284938	2.13047062712984	3.65614982608003	0.000256031748613658	0.00311548031370417	d__Bacteria	p__Firmicutes	c__Clostridia	o__Clostridiales						OTU1188	1425.41731540481	-9.45794247629778	1.85571910695932	-5.09664552185113	3.45724823320979e-07	6.83737323660181e-06	d__Bacteria	p__Firmicutes	c__Clostridia	o__Clostridiales
OTU1731	484.498571157267	-8.15493344417427	1.8278003747996	-4.46161055474583	8.13459609399707e-06	0.000205039672133985	d__Bacteria	p__Firmicutes	c__Clostridia	o__Clostridiales	f__Ruminococcaceae	g__Pseudoflavonifractor					OTU2066	288.234014710231	-8.07372575249577	2.20624271044786	-3.65949118574395	0.000252716534974699	0.00311548031370417	d__Bacteria	p__Firmicutes	c__Clostridia	o__Clostridiales	f__Lachnospiraceae					OTU1195	1223.7490512395	-10.3775734344969	1.70892836584373	-6.07256198791765	1.25885479781774e-09	4.37366984485056e-08	d__Bacteria	p__Proteobacteria
OTU375	13591.9897006519	-1.74436743622476	0.429011871306038	-4.06601204510821	4.78244650383965e-05	0.000704235964148864	d__Bacteria	p__Firmicutes	c__Clostridia	o__Clostridiales	f__Ruminococcaceae	g__Pseudoflavonifractor					OTU2645	116.733340490569	7.78770457275555	2.13053304821487	3.65528456800081	0.000256896859784241	0.00311548031370417	d__Bacteria	p__Firmicutes	c__Clostridia	o__Clostridiales	f__Lachnospiraceae					OTU1201	628.684882257396	-9.6347325824387	2.40352754279941	-4.00858006029631	6.10849302669295e-05	0.00062321172903284	d__Bacteria	p__Firmicutes	c__Clostridia	o__Clostridiales
OTU1471	706.95155134242	-7.23285485045616	1.79215799268311	-4.03583550110309	5.44083286795267e-05	0.000748041780936166	d__Bacteria	p__Firmicutes	c__Clostridia	o__Clostridiales	f__Ruminococcaceae	g__Pseudoflavonifractor					OTU2042	236.539271280825	-8.64711883527506	2.36811768759171	-3.65147343841212	0.000260740069778561	0.00313253607196579	d__Bacteria	p__Firmicutes	c__Clostridia	o__Clostridiales	f__Ruminococcaceae					OTU1203	92.2928246410042	-7.02409281095133	2.20073376236589	-3.19170493544849	0.00141435736251666	0.00706933355250531	d__Bacteria	p__Firmicutes	c__Clostridia	o__Clostridiales
OTU941	227.051116013535	8.80252359517984	2.27162200690091	3.87499485761226	0.000106626951187369	0.0012348553671294	d__Bacteria	p__Firmicutes	c__Clostridia	o__Clostridiales	f__Ruminococcaceae	g__Pseudoflavonifractor					OTU1650	848.046591450617	-7.07063708646872	1.94178571528391	-3.64130657199469	0.000271257889036505	0.00321384346872283	d__Bacteria	p__Firmicutes	c__Clostridia	o__Clostridiales						OTU1204	1623.55475086451	-10.7396134715014	1.81323693309133	-5.92289583093354	3.16321230807865e-09	9.34727790552896e-08	d__Bacteria	p__Firmicutes	c__Clostridia	o__Clostridiales
OTU813	248.355981549443	7.79954361886075	2.13110073875423	3.65986622641786	0.000252346952335441	0.00207943594376416	d__Bacteria	p__Firmicutes	c__Clostridia	o__Clostridiales	f__Ruminococcaceae	g__Pseudoflavonifractor					OTU2169	52.3622469119458	-7.07286340473519	1.95090324364726	-3.62543013230749	0.000288480885685914	0.00339051861957575	d__Bacteria	p__Firmicutes								OTU1214	696.691203891656	-9.92199602306587	2.13451308544192	-4.64836504903022	3.3457640529094e-06	5.00113917443608e-05	d__Bacteria	p__Firmicutes	c__Clostridia	o__Clostridiales
OTU49	88428.122647213	-0.939946932333352	0.267364896526001	-3.51559589365145	0.000438768274043866	0.0029764465239229	d__Bacteria	p__Firmicutes	c__Clostridia	o__Clostridiales	f__Ruminococcaceae	g__Pseudoflavonifractor					OTU23	196316.10971369	1.29322740160937	0.356738816036489	3.62513789774168	0.000288807303651143	0.00339051861957575	d__Bacteria	p__Bacteroidetes	c__Flavobacteriia	o__Flavobacteriales	f__Flavobacteriaceae					OTU1216	751.760857007896	-10.157911975926	2.29945552581995	-4.41752922022872	9.9835577298118e-06	0.000129634984461344	d__Bacteria	p__Proteobacteria	c__Alphaproteobacteria	o__Rhodospirillales	f__Rhodospirillaceae
OTU2358	245.325486579583	-6.99070032630533	2.02395137239136	-3.45398630701567	0.000552365420662304	0.00342475672012153	d__Bacteria	p__Firmicutes	c__Clostridia	o__Clostridiales	f__Ruminococcaceae	g__Pseudoflavonifractor					OTU1503	51.092160888778	-7.07303335280678	1.96169522396659	-3.6055719901815	0.000311466128922568	0.0036234362780992	d__Bacteria	p__Firmicutes	c__Clostridia	o__Clostridiales	f__Ruminococcaceae					OTU122	21596.7494313053	-2.94116846963995	0.451259614410433	-6.51768599652456	7.14002599397551e-11	3.53019362125212e-09	d__Bacteria	p__Proteobacteria	c__Alphaproteobacteria	o__Rhodospirillales	f__Rhodospirillaceae
OTU1033	744.840107894745	-5.91421752686882	1.75939161062926	-3.36151286111542	0.000775167465628597	0.00442297540063899	d__Bacteria	p__Firmicutes	c__Clostridia	o__Clostridiales	f__Ruminococcaceae	g__Pseudoflavonifractor					OTU1058	68.3709480939997	6.95835177073823	1.93381634064949	3.59824851226626	0.000320367428583307	0.00363358429485508	d__Bacteria	p__Firmicutes	c__Clostridia	o__Clostridiales						OTU1228	343.050341073972	-8.97000996066921	2.35509704941032	-3.80876446807793	0.000139662913908263	0.00120494413308102	d__Bacteria	p__Firmicutes	c__Clostridia	o__Clostridiales
OTU2266	308.11874521958	-7.81596459367381	2.35020294257521	-3.32565518155192	0.000882109814358987	0.00477453543729885	d__Bacteria	p__Firmicutes	c__Clostridia	o__Clostridiales	f__Ruminococcaceae	g__Pseudoflavonifractor					OTU1548	190.897431374304	7.78684296918614	2.16373989210195	3.59878883668484	0.000319702642386282	0.00363358429485508	d__Bacteria	p__Firmicutes	c__Clostridia	o__Clostridiales						OTU1231	672.354442938824	-9.82718430501669	2.16802680593485	-4.53277804412536	5.82129746812839e-06	8.13399771225983e-05	d__Bacteria	p__Firmicutes	c__Clostridia	o__Clostridiales
OTU2128	289.153737394099	-7.06607170016374	2.19294106781311	-3.22218950790607	0.00127214963141631	0.0062180545672459	d__Bacteria	p__Firmicutes	c__Clostridia	o__Clostridiales	f__Ruminococcaceae	g__Pseudoflavonifractor					OTU2488	188.573577646631	8.7832769142857	2.43967903582768	3.60017723040601	0.000318000354239243	0.00363358429485508	d__Bacteria	p__Firmicutes	c__Clostridia	o__Clostridiales						OTU1238	854.135354100953	-9.47955779583605	2.03675673999646	-4.65424152510845	3.25175462845579e-06	4.89773390316136e-05	d__Bacteria	p__Firmicutes	c__Clostridia	o__Clostridiales	f__Lachnospiraceae
OTU1385	106.462555688072	-6.07833668208322	1.9774883830836	-3.0737660630931	0.00211375111504132	0.0088365107589776	d__Bacteria	p__Firmicutes	c__Clostridia	o__Clostridiales	f__Ruminococcaceae	g__Pseudoflavonifractor					OTU2686	80.7797041278402	-6.91210164519607	1.92115813303464	-3.59788271789881	0.000320818216620811	0.00363358429485508	d__Bacteria	p__Firmicutes	c__Clostridia	o__Clostridiales	f__Ruminococcaceae					OTU1239	1116.2185025624	-9.99416665714534	2.00778030317065	-4.97771924615594	6.43378862538562e-07	1.14077727971493e-05	d__Bacteria	p__Firmicutes
OTU2151	136.866425440139	-6.99042658316588	2.34774911561318	-2.9775015297323	0.00290608194331309	0.011372201942554	d__Bacteria	p__Firmicutes	c__Clostridia	o__Clostridiales	f__Ruminococcaceae	g__Pseudoflavonifractor					OTU1091	223.367690382049	-8.48092060692178	2.36100209143131	-3.59208517336823	0.000328042588635831	0.0036601895142262	d__Bacteria	p__Firmicutes								OTU1240	586.903416977353	-8.92617988171996	2.5170883918402	-3.54623219059628	0.000390781721360036	0.00269934139161412	d__Bacteria	p__Proteobacteria	c__Alphaproteobacteria	o__Rhodospirillales	f__Rhodospirillaceae
OTU204	14804.6254928936	-1.17794989205847	0.402503486211368	-2.92655823467797	0.00342735333446394	0.0129966451665292	d__Bacteria	p__Firmicutes	c__Clostridia	o__Clostridiales	f__Ruminococcaceae	g__Pseudoflavonifractor					OTU1826	118.151947425104	-7.89755041264199	2.1976612591224	-3.5936158859149	0.000326120502801235	0.0036601895142262	d__Bacteria	p__Firmicutes	c__Clostridia	o__Clostridiales						OTU1252	987.689199223993	-9.37239087388768	1.98913150345632	-4.71180053083579	2.45537656817453e-06	3.78010368669264e-05	d__Bacteria	p__Firmicutes	c__Clostridia	o__Clostridiales	f__Ruminococcaceae
OTU27	148820.686864105	-0.693064569652871	0.261647860196478	-2.64884478371973	0.00807674168543705	0.0257954072959735	d__Bacteria	p__Firmicutes	c__Clostridia	o__Clostridiales	f__Ruminococcaceae	g__Pseudoflavonifractor					OTU43	153831.169518942	-1.41253457884772	0.393045980293324	-3.59381509968266	0.000325871130520695	0.0036601895142262	d__Bacteria	p__Firmicutes	c__Clostridia	o__Clostridiales	f__Lachnospiraceae					OTU1256	310.146968118744	-8.01466879978114	2.48959498681505	-3.21926612249261	0.00128519151205798	0.00658212625000214	d__Bacteria	p__Firmicutes	c__Clostridia	o__Clostridiales
OTU922	353.79578073846	-5.91150343321795	2.27009231925767	-2.60408062838213	0.00921210823961231	0.0289539490024979	d__Bacteria	p__Firmicutes	c__Clostridia	o__Clostridiales	f__Ruminococcaceae	g__Pseudoflavonifractor					OTU1468	203.84779505393	8.48095754184106	2.36682377267573	3.58326531943407	0.000339325630475184	0.00374423260065107	d__Bacteria	p__Firmicutes	c__Clostridia	o__Clostridiales						OTU1259	382.822454998873	-8.70670303493315	2.41511367373818	-3.60509036473495	0.000312044331520581	0.00231367164995302	d__Bacteria	p__Firmicutes	c__Clostridia	o__Clostridiales
OTU553	5529.22078303541	-1.98824628711862	0.763933548018677	-2.60264298154636	0.00925082318515433	0.0290047151329656	d__Bacteria	p__Firmicutes	c__Clostridia	o__Clostridiales	f__Ruminococcaceae	g__Pseudoflavonifractor					OTU1510	368.610120043975	8.37001927752777	2.34596467500231	3.56783687611132	0.000359940461148277	0.00392121578649246	d__Bacteria	p__Firmicutes	c__Clostridia	o__Clostridiales	f__Ruminococcaceae					OTU1263	196.630680580894	-5.93984004328854	2.38913563245742	-2.48618787589674	0.0129119779289882	0.0380259968561612	d__Bacteria	p__Firmicutes	c__Clostridia	o__Clostridiales	f__Ruminococcaceae
OTU991	147.133023467626	-6.07588946026056	2.47676354841037	-2.45315684824261	0.0141608577440911	0.0421872135110757	d__Bacteria	p__Firmicutes	c__Clostridia	o__Clostridiales	f__Ruminococcaceae	g__Pseudoflavonifractor					OTU2937	61.6649371783092	6.9582618426723	1.95129258633344	3.56597564681326	0.000362505035863235	0.00392779421135124	d__Bacteria	p__Firmicutes	c__Clostridia	o__Clostridiales						OTU1265	737.397522884077	-10.6363769542648	2.00663098875315	-5.30061432016151	1.1541366970483e-07	2.4935171832867e-06	d__Bacteria
OTU266	10824.8848124234	-1.67961046228381	0.514979897893074	-3.26150684552069	0.00110821756701698	0.00570987447855844	d__Bacteria	p__Bacteroidetes	c__Bacteroidia	o__Bacteroidales	f__Rikenellaceae	g__Rikenella					OTU1774	346.809673629234	8.37189716934481	2.35491208957118	3.55507842794645	0.000377866359810161	0.00404246509866537	d__Bacteria	p__Firmicutes	c__Clostridia	o__Clostridiales						OTU1266	709.271313973186	-6.28266501105956	1.97151533620762	-3.18671881251749	0.00143896596012142	0.00714204919589225	d__Bacteria	p__Verrucomicrobia	c__Opitutae
OTU17	28970.6925698258	-2.11005621099228	0.427589520255271	-4.93477064108721	8.02450027328174e-07	3.27476034962022e-05	d__Bacteria	p__Firmicutes	c__Clostridia	o__Clostridiales	f__Peptostreptococcaceae	g__Romboutsia					OTU1897	174.094631371666	-7.98620266699179	2.24931484418795	-3.55050458481946	0.000384493438661558	0.0040848455818135	d__Bacteria	p__Firmicutes	c__Clostridia							OTU1271	705.548404969065	-7.11529777364435	2.14040441349507	-3.32427728553679	0.000886480073047108	0.00500909948967938	d__Bacteria	p__Firmicutes	c__Clostridia	o__Clostridiales	f__Ruminococcaceae
OTU1641	862.83436067275	-6.23861794888987	2.00930373784221	-3.10486554690309	0.00190365537222742	0.0081906264656711	d__Bacteria	p__Firmicutes	c__Clostridia	o__Clostridiales	f__Lachnospiraceae	g__Roseburia					OTU2095	127.59912812671	-7.9848422401995	2.25087133895904	-3.54744498363564	0.000388986984076499	0.00411557833769827	d__Bacteria	p__Firmicutes	c__Clostridia	o__Clostridiales	f__Ruminococcaceae					OTU1272	237.745848630563	-7.09948991680988	2.58283474239621	-2.74872015629749	0.00598284415118825	0.0210999894550137	d__Bacteria	p__Firmicutes
OTU1436	788.39547725804	-6.07790321999938	1.76247383518599	-3.44850692172572	0.000563695022143061	0.00346712895198519	d__Bacteria	p__Firmicutes	c__Clostridia	o__Clostridiales	f__Ruminococcaceae	g__Ruminococcus					OTU2803	52.7842925123158	-7.07045939725047	2.00040981034326	-3.53450546017729	0.000408538994590655	0.00423529739956684	d__Bacteria	p__Firmicutes	c__Clostridia	o__Clostridiales	f__Ruminococcaceae					OTU1273	247.866454549773	-6.26397413757802	2.41292333216718	-2.59601043019962	0.00943132022256587	0.0297886047815932	d__Bacteria	p__Firmicutes	c__Clostridia	o__Clostridiales
OTU181	32436.9823872795	-1.16659393473755	0.301419236740009	-3.8703367023114	0.000108685139161318	0.0012442407519108	d__Bacteria	p__Firmicutes	c__Clostridia	o__Clostridiales	f__Lachnospiraceae	g__Ruminococcus2					OTU2569	85.0292208990721	-7.23296301251152	2.05259158870125	-3.52381986378891	0.000425373330062015	0.00437453932635776	d__Bacteria	p__Firmicutes	c__Clostridia	o__Clostridiales	f__Ruminococcaceae					OTU1275	1448.82904204676	-11.2520591617042	1.97871172347471	-5.68655809141569	1.29625305622152e-08	3.43573877066549e-07	d__Bacteria	p__Firmicutes	c__Clostridia	o__Clostridiales
OTU114	46246.1871049297	-1.36796993680385	0.354232830854202	-3.86178190628211	0.000112563029373521	0.00125927917173527	d__Bacteria	p__Firmicutes	c__Clostridia	o__Clostridiales	f__Lachnospiraceae	g__Ruminococcus2					OTU1939	124.86361758249	-7.98505036276556	2.26779226521876	-3.52106781790936	0.000429812674922367	0.00440258321603748	d__Bacteria	p__Firmicutes	c__Clostridia	o__Clostridiales	f__Ruminococcaceae					OTU1276	560.901709596783	-8.88195121338309	2.35563725393503	-3.77050889246467	0.000162914996981066	0.0013643467662486	d__Bacteria	p__Firmicutes	c__Clostridia	o__Clostridiales	f__Ruminococcaceae
OTU195	20047.8966437979	-1.24346653246435	0.371721900939654	-3.34515273197804	0.000822372709127682	0.0045863779504713	d__Bacteria	p__Firmicutes	c__Clostridia	o__Clostridiales	f__Lachnospiraceae	g__Ruminococcus2					OTU2372	69.696334417848	6.79587120246343	1.93379796808082	3.51426121789131	0.000440978935515295	0.00448125234470286	d__Bacteria	p__Firmicutes	c__Clostridia	o__Clostridiales	f__Ruminococcaceae					OTU129	24711.5487892766	-1.73588603972156	0.487528850176239	-3.56058116169751	0.000370034913358541	0.00259087447641139	d__Bacteria	p__Verrucomicrobia	c__Opitutae	o__Puniceicoccales	f__Puniceicoccaceae
OTU140	31609.2663457231	-1.1437533523577	0.354086496620905	-3.23015241550494	0.0012372424194373	0.00612915612226455	d__Bacteria	p__Firmicutes	c__Clostridia	o__Clostridiales	f__Lachnospiraceae	g__Ruminococcus2					OTU1322	156.5885989043	-6.908487274697	1.97065440246138	-3.50568180096326	0.000455439345927729	0.00460997857629997	d__Bacteria	p__Proteobacteria	c__Alphaproteobacteria	o__Rhodospirillales						OTU1293	1100.7136812046	-10.5555638815731	2.31597278444589	-4.55772362804281	5.17110195982873e-06	7.37512475711068e-05	d__Bacteria	p__Firmicutes	c__Clostridia	o__Clostridiales
OTU1759	657.388997396366	-6.23058608845041	2.19658623404437	-2.83648599444176	0.00456129788725333	0.0162425164378508	d__Bacteria	p__Firmicutes	c__Clostridia	o__Clostridiales	f__Lachnospiraceae	g__Ruminococcus2					OTU2455	73.190123954497	-6.90615983270833	1.9750658672374	-3.49667317291461	0.000471098613016734	0.00469455245762024	d__Bacteria	p__Firmicutes	c__Clostridia	o__Clostridiales	f__Ruminococcaceae					OTU1294	484.634660496132	-7.25240438605907	2.39538495588051	-3.02765714890832	0.00246457531389111	0.0106853678448803	d__Bacteria	p__Firmicutes	c__Clostridia	o__Clostridiales	f__Ruminococcaceae
OTU460	91.795435790785	-6.07584953847399	2.16221555361306	-2.81001102240766	0.0049539803320973	0.0173052764046497	d__Bacteria	p__Firmicutes	c__Clostridia	o__Clostridiales	f__Lachnospiraceae	g__Ruminococcus2					OTU2881	63.227762260379	6.79591102863406	1.95457813360648	3.47691960315478	0.000507209883582066	0.00501552542572881	d__Bacteria	p__Firmicutes	c__Clostridia	o__Clostridiales						OTU130	45438.725151141	-1.54852381412273	0.539232294220516	-2.87171935123282	0.00408245347368204	0.0159756284335411	d__Bacteria	p__Verrucomicrobia	c__Opitutae	o__Puniceicoccales	f__Puniceicoccaceae
OTU21	205436.976215712	-0.630556547430898	0.234583334367819	-2.68798527026734	0.00718845675380913	0.0235433405274437	d__Bacteria	p__Firmicutes	c__Clostridia	o__Clostridiales	f__Lachnospiraceae	g__Ruminococcus2					OTU2617	59.7488457720578	-7.06779816673064	2.04174945821024	-3.46163832115138	0.000536898144821834	0.0052685691997593	d__Bacteria	p__Firmicutes	c__Clostridia	o__Clostridiales	f__Ruminococcaceae					OTU1303	664.195975886876	-10.405906150806	2.45756876892176	-4.2342278606395	2.29338319302391e-05	0.000269236903619382	d__Bacteria	p__Firmicutes	c__Clostridia	o__Clostridiales
OTU878	116.071040512615	-5.91325233959619	2.44661672985634	-2.41690995873448	0.0156528886211726	0.0463635675634042	d__Bacteria	p__Firmicutes	c__Clostridia	o__Clostridiales	f__Lachnospiraceae	g__Ruminococcus2					OTU3070	50.2771413176523	-7.07007744330341	2.04465589716561	-3.45783241723179	0.000544539994349643	0.00528863638091731	d__Bacteria	p__Firmicutes	c__Clostridia	o__Clostridiales	f__Ruminococcaceae					OTU1304	699.562164049892	-8.93989655602897	2.08335453613419	-4.29110667482336	1.77784879052313e-05	0.000214593861053285	d__Bacteria
OTU3095	96.5276507078974	-6.23763154374736	2.17245252117073	-2.87123952443661	0.00408865587690442	0.0149105450489663	d__Bacteria	p__Actinobacteria	c__Actinobacteria	o__Actinomycetales	f__Sanguibacteraceae	g__Sanguibacter					OTU32	113215.932956779	1.24849349143857	0.361092117534616	3.45754845041412	0.000545114212735545	0.00528863638091731	d__Bacteria	p__Bacteroidetes	c__Bacteroidia	o__Bacteroidales	f__Prevotellaceae					OTU1307	926.811327589943	-9.64884557784924	1.90718684314697	-5.05920309408598	4.21012265215912e-07	7.95898921963316e-06	d__Bacteria	p__Proteobacteria	c__Alphaproteobacteria	o__Rhodospirillales	f__Rhodospirillaceae
OTU1801	344.600190460807	-6.99085962724746	2.04394379942131	-3.42027976954491	0.000625567644946896	0.00371439818743296	d__Bacteria	p__Actinobacteria	c__Actinobacteria	o__Coriobacteriales	f__Coriobacteriaceae	g__Slackia					OTU2336	75.4108986157394	-7.23280091833489	2.09295095571589	-3.45579092457086	0.000548680730559758	0.00530322615890653	d__Bacteria	p__Firmicutes	c__Clostridia	o__Clostridiales						OTU1309	432.005644557747	-7.68938445215227	2.2010712871269	-3.49347360856693	0.000476780107811348	0.00319219181558067	d__Bacteria	p__Firmicutes	c__Clostridia	o__Clostridiales	f__Ruminococcaceae
OTU184	18071.1962709132	-1.58833726137538	0.313788195408142	-5.06181330151519	4.15287598831567e-07	1.97723040110363e-05	d__Bacteria	p__Spirochaetes	c__Spirochaetia	o__Spirochaetales	f__Spirochaetaceae	g__Sphaerochaeta					OTU1461	1126.32001146409	-6.90835132180931	2.00093846040398	-3.45255561753486	0.000555302986144803	0.00530737538058844	d__Bacteria	p__Firmicutes	c__Clostridia	o__Clostridiales	f__Ruminococcaceae					OTU1310	1122.00350899285	-10.0208156919542	1.78249752038182	-5.62178380467403	1.88995695076272e-08	4.95824420450096e-07	d__Bacteria	p__Firmicutes
OTU2623	45.83120295775	-7.59935194510028	1.84435546839883	-4.12032933743385	3.78331218165667e-05	0.000604155007393746	d__Bacteria	p__Firmicutes	c__Clostridia	o__Clostridiales	f__Peptostreptococcaceae	g__Sporacetigenium					OTU1778	307.629484882973	-8.14837148276962	2.36753880528518	-3.44170556553481	0.000578059069771977	0.00546393333964615	d__Bacteria	p__Firmicutes	c__Clostridia	o__Clostridiales	f__Ruminococcaceae					OTU1322	156.5885989043	-5.94322315521181	2.24156912933266	-2.65136732900188	0.00801666013023359	0.0262494539156982	d__Bacteria	p__Proteobacteria	c__Alphaproteobacteria	o__Rhodospirillales
OTU2038	199.498158534833	-5.90927710677083	2.22958548396661	-2.65039270719405	0.00803982590484257	0.0257205771857424	d__Bacteria	p__Firmicutes	c__Clostridia	o__Clostridiales	f__Ruminococcaceae	g__Sporobacter					OTU2089	189.65266587113	-6.90916066786989	2.0102237209806	-3.43701081414936	0.000588172119585637	0.00549887461619881	d__Bacteria	p__Firmicutes	c__Clostridia	o__Clostridiales						OTU1334	268.679457421933	-6.0967173140967	2.57668647532629	-2.36610754644671	0.0179762216530246	0.0499641793188391	d__Bacteria	p__Firmicutes
OTU73	77028.9825573331	-1.69399221191447	0.306689408564001	-5.52347803546974	3.32353857348354e-08	2.19097889036569e-06	d__Bacteria	p__Firmicutes	c__Bacilli	o__Lactobacillales	f__Streptococcaceae	g__Streptococcus					OTU1813	308.832979446494	-7.90429709307047	2.30588195789146	-3.42788453069744	0.000608304135357354	0.00564602863539263	d__Bacteria	p__Firmicutes	c__Clostridia	o__Clostridiales	f__Ruminococcaceae					OTU1342	424.044017978639	-7.01896020526931	2.33317847805284	-3.00832545443631	0.00262691652784756	0.0112189408523191	d__Bacteria	p__Firmicutes	c__Clostridia	o__Clostridiales	f__Ruminococcaceae
OTU34	151134.22014075	-1.71586944878543	0.35130821879905	-4.88422802817179	1.03834854851225e-06	3.98626541581559e-05	d__Bacteria	p__Firmicutes	c__Bacilli	o__Lactobacillales	f__Streptococcaceae	g__Streptococcus					OTU74	67042.0116229011	1.09218231703295	0.319184543767805	3.42178948936661	0.000622104593713113	0.00573272727754987	d__Bacteria	p__Firmicutes	c__Clostridia	o__Clostridiales	f__Lachnospiraceae					OTU1349	520.303106622175	-7.62806692658466	2.55634832820575	-2.98397008045404	0.00284534593216159	0.0119532424699141	d__Bacteria	p__Firmicutes	c__Clostridia	o__Clostridiales	f__Ruminococcaceae
OTU340	21361.724849033	-1.12570033544704	0.39466061196366	-2.85232501375307	0.00434007003414898	0.015584245890778	d__Bacteria	p__Firmicutes	c__Clostridia	o__Clostridiales	f__Ruminococcaceae	g__Subdoligranulum					OTU2315	83.0315687830833	6.95790954758521	2.03585998368478	3.41767587326504	0.000631582734075624	0.00578964412714896	d__Bacteria	p__Firmicutes	c__Clostridia	o__Clostridiales	f__Ruminococcaceae					OTU1351	521.755790508648	-8.36183666715083	2.14465863828416	-3.89891263713686	9.66256264497161e-05	0.00089191345870459	d__Bacteria
OTU647	3198.78735173731	1.91856420238376	0.489019649475861	3.92328652732074	8.73491637535135e-05	0.00107452009574298	d__Bacteria	p__Proteobacteria	c__Gammaproteobacteria	o__Aeromonadales	f__Succinivibrionaceae	g__Succinatimonas					OTU1536	521.121898439629	-8.22143773966214	2.41006174527856	-3.41129755524661	0.000646544928714972	0.00587373502376746	d__Bacteria	p__Firmicutes	c__Clostridia	o__Clostridiales	f__Lachnospiraceae					OTU1353	688.398809796896	-8.97866218579518	2.20649857094676	-4.06919012050057	4.71768397606183e-05	0.000501205186051858	d__Bacteria	p__Firmicutes	c__Clostridia	o__Clostridiales
OTU85	2103.87626400334	-10.0798875197208	1.50843953353356	-6.68232785977731	2.35176138454928e-11	5.49670774516018e-09	d__Bacteria	p__Firmicutes	c__Clostridia	o__Clostridiales	f__Peptostreptococcaceae	g__Terrisporobacter					OTU2087	199.231113116987	-7.23138875784229	2.11942881380665	-3.4119517063912	0.000644995392052304	0.00587373502376746	d__Bacteria	p__Firmicutes	c__Clostridia	o__Clostridiales	f__Ruminococcaceae					OTU1355	975.730956476957	-9.75162467226337	2.1980274338884	-4.43653455908525	9.14186640287965e-06	0.000119308317369561	d__Bacteria	p__Firmicutes
OTU1325	40.2977530575903	-6.99352102659057	1.66425334913129	-4.20219735789691	2.64336518577854e-05	0.000454923111770133	d__Bacteria	p__Firmicutes	c__Clostridia	o__Clostridiales	f__Peptostreptococcaceae	g__Terrisporobacter					OTU1983	267.849090006991	7.93842692409948	2.32844552614842	3.4093247340129	0.000651239088866657	0.00589554823054991	d__Bacteria	p__Firmicutes	c__Clostridia	o__Clostridiales	f__Clostridiales_Incertae_Sedis_XIII					OTU1358	622.971674972772	-9.7386676130179	2.57588809896468	-3.78070290278996	0.000156386206527989	0.00132079618777645	d__Bacteria	p__Firmicutes	c__Clostridia	o__Clostridiales
OTU261	457.01214133945	-8.22393211405061	2.27079855354437	-3.62160355493195	0.000292782562644067	0.00228758676294864	d__Bacteria	p__Firmicutes	c__Clostridia	o__Clostridiales	f__Peptostreptococcaceae	g__Terrisporobacter					OTU1967	198.819413958404	7.78853370611764	2.28571192468333	3.40748701619374	0.000655640277294797	0.00591456544885938	d__Bacteria	p__Firmicutes	c__Clostridia	o__Clostridiales	f__Ruminococcaceae					OTU136	14380.2448747084	2.21055379346491	0.6449214390226	3.42763266920553	0.000608868713468406	0.00374497957494563	d__Bacteria	p__Firmicutes	c__Negativicutes	o__Selenomonadales	f__Acidaminococcaceae
OTU247	596.65409068908	-7.54596624425272	2.12293015100527	-3.55450519211831	0.000378691034405649	0.00267476552048605	d__Bacteria	p__Firmicutes	c__Clostridia	o__Clostridiales	f__Peptostreptococcaceae	g__Terrisporobacter					OTU1899	156.085948260268	-7.2328202112066	2.12643800782684	-3.40137835412298	0.000670469610813359	0.00598533808819843	d__Bacteria	p__Firmicutes	c__Clostridia	o__Clostridiales	f__Ruminococcaceae					OTU1360	671.855472888665	-8.38948921833521	2.28461297140833	-3.67217087678687	0.000240498779556017	0.00186241675373048	d__Bacteria	p__Firmicutes	c__Clostridia	o__Clostridiales
OTU96	48975.8049239562	-0.907720910884326	0.378930670486757	-2.39548018036732	0.0165986115930941	0.0488272659105777	d__Bacteria	p__Spirochaetes	c__Spirochaetia	o__Spirochaetales	f__Spirochaetaceae	g__Treponema					OTU2486	180.466189396101	-8.0582008530289	2.36864697550157	-3.40202695309736	0.000668880407271807	0.00598533808819843	d__Bacteria	p__Firmicutes	c__Clostridia	o__Clostridiales	f__Lachnospiraceae					OTU1362	298.06943578338	-8.41562141014951	2.4532882099686	-3.43034355929067	0.000602817465646584	0.00372733548114096	d__Bacteria	p__Firmicutes	c__Clostridia	o__Clostridiales
OTU57	11174.3315725788	-1.91973870204335	0.444127161109128	-4.32249785680558	1.54272582445592e-05	0.000311818999385693	d__Bacteria	p__Firmicutes	c__Erysipelotrichia	o__Erysipelotrichales	f__Erysipelotrichaceae	g__Turicibacter					OTU2694	51.3086562551055	6.95586184576633	2.04638746939697	3.39909325569516	0.000676096594598213	0.00601468631388237	d__Bacteria	p__Firmicutes	c__Clostridia	o__Clostridiales	f__Ruminococcaceae					OTU1379	417.84445204295	-8.62609537071646	2.59064742831848	-3.32970641872153	0.000869375969863582	0.00494505667813998	d__Bacteria	p__Firmicutes	c__Clostridia	o__Clostridiales
OTU269	4142.02225346462	-2.63185040041531	1.09485762498203	-2.40382890008964	0.0162243649739015	0.0478358283806201	d__Bacteria	p__Firmicutes	c__Negativicutes	o__Selenomonadales	f__Veillonellaceae	g__Veillonella					OTU2570	80.7615288877485	-6.90808670174239	2.03451982948352	-3.39543837402463	0.000685187968155244	0.00605367101761901	d__Bacteria	p__Firmicutes	c__Clostridia	o__Clostridiales						OTU138	22633.5060845396	-3.87697878677515	0.319160883454818	-12.1474121289804	5.92102260627097e-34	7.61147456036133e-31	d__Bacteria	p__Firmicutes	c__Clostridia	o__Clostridiales
OTU107	33199.0863662113	-1.97343496289677	0.435361832868941	-4.53286166564547	5.81899256898906e-06	0.000155178042316816	d__Bacteria	p__Lentisphaerae	c__Lentisphaeria	o__Victivallales	f__Victivallaceae	g__Victivallis					OTU2904	88.4964989962187	-7.0720863624607	2.08252503419553	-3.39591901481877	0.000683985937845075	0.00605367101761901	d__Bacteria	p__Firmicutes	c__Clostridia	o__Clostridiales						OTU1387	836.744234557054	-8.29051152469641	2.16688606532317	-3.82600250994737	0.000130240961881287	0.00114016549365787	d__Bacteria	p__Firmicutes	c__Clostridia	o__Clostridiales
OTU2225	99.4682199463501	-6.0775827270466	2.08420261788992	-2.91602297918599	0.00354524388560515	0.013364841686057	d__Bacteria	p__Lentisphaerae	c__Lentisphaeria	o__Victivallales	f__Victivallaceae	g__Victivallis					OTU2275	174.237823950206	-8.07344009520374	2.37937275598167	-3.39309596401293	0.00069107423416963	0.00606399950870348	d__Bacteria	p__Firmicutes	c__Clostridia	o__Clostridiales						OTU1388	426.028966128007	-8.06220670647806	2.27419905207654	-3.54507522070971	0.000392501058602191	0.00269934139161412	d__Bacteria	p__Firmicutes	c__Clostridia	o__Clostridiales	f__Lachnospiraceae
OTU231	21819.3455002307	-1.14450559511454	0.434297963060215	-2.63530039848668	0.00840628504541566	0.0267151530924149	d__Bacteria	p__Lentisphaerae	c__Lentisphaeria	o__Victivallales	f__Victivallaceae	g__Victivallis					OTU1843	211.632756914955	6.79575074785436	2.00541713284024	3.38869686339503	0.000702255987268787	0.00614115694989133	d__Bacteria	p__Firmicutes	c__Clostridia	o__Clostridiales						OTU1392	438.268017839909	-7.96606248564926	2.56074518153333	-3.11083763550395	0.00186557485650459	0.00878460248365072	d__Bacteria	p__Firmicutes	c__Clostridia	o__Clostridiales	f__Ruminococcaceae
OTU179	23809.0379831725	-3.62539050785661	0.348277497415674	-10.4094882234946	2.24424872060825e-25	2.8849817303419e-22	d__Bacteria										OTU1694	189.900394048652	7.78755009694956	2.30533741922333	3.37805218100056	0.000730012267583633	0.00636224250833057	d__Bacteria	p__Firmicutes	c__Clostridia	o__Clostridiales	f__Ruminococcaceae					OTU1395	449.156894617925	7.87354465521565	2.30774270461885	3.41179484153804	0.000645366654398445	0.0039411821103525	d__Bacteria	p__Firmicutes	c__Clostridia	o__Clostridiales
OTU44	78790.7399368207	-1.93636792681337	0.226362416615503	-8.55428191554638	1.18604723787291e-17	7.62331862142812e-15	d__Bacteria	p__Proteobacteria	c__Deltaproteobacteria								OTU2133	131.903082071003	7.78887940246556	2.31117712910896	3.3700919346967	0.000751431091539648	0.00645752802761546	d__Bacteria	p__Firmicutes	c__Clostridia	o__Clostridiales						OTU1396	523.946357950654	-7.18162486713296	2.33514384335376	-3.07545288380121	0.00210183134057553	0.00953052623742451	d__Bacteria	p__Actinobacteria	c__Actinobacteria	o__Coriobacteriales	f__Coriobacteriaceae
OTU81	52950.1336420658	-2.93958252742374	0.354895330946764	-8.28295632850886	1.20154493861458e-16	6.17834407435619e-14	d__Bacteria	p__Proteobacteria	c__Alphaproteobacteria	o__Rhodospirillales	f__Rhodospirillaceae						OTU2580	109.983021716548	-7.23239014753638	2.14528459278484	-3.37129636406321	0.000748153263800583	0.00645752802761546	d__Bacteria	p__Firmicutes	c__Clostridia	o__Clostridiales						OTU1399	341.74331913167	-7.09806356544777	2.290058821847	-3.09951146133572	0.00193840077941111	0.00899571914055227	d__Bacteria	p__Firmicutes	c__Clostridia	o__Clostridiales	f__Ruminococcaceae
OTU205	19965.9600106453	-2.52492607150057	0.326094288362925	-7.74293252475023	9.71496048110359e-15	3.56816619955962e-12	d__Bacteria	p__Firmicutes	c__Clostridia	o__Clostridiales	f__Ruminococcaceae						OTU2792	99.9766200551788	6.79566572257928	2.01532368584635	3.37199714879815	0.000746252209378031	0.00645752802761546	d__Bacteria	p__Firmicutes	c__Clostridia	o__Clostridiales	f__Ruminococcaceae					OTU1401	356.319792217295	-8.06377317960314	2.34109699698183	-3.44444215254603	0.000572239071052865	0.00359713117769417	d__Bacteria	p__Firmicutes	c__Clostridia	o__Clostridiales
OTU138	22633.5060845396	-2.1629247896067	0.28500616161272	-7.58904571524943	3.22270056296087e-14	1.03569539342155e-11	d__Bacteria	p__Firmicutes	c__Clostridia	o__Clostridiales							OTU597	6472.40047077104	1.46384747752824	0.434639377537021	3.36795871056011	0.000757269361953829	0.00646823763981161	d__Bacteria	p__Firmicutes	c__Clostridia	o__Clostridiales						OTU141	12852.7139447012	-3.20117685914029	0.864157148803281	-3.70439203514477	0.000211898333289086	0.00167113685547926	d__Bacteria	p__Firmicutes	c__Clostridia	o__Clostridiales
OTU812	1736.3538204427	-9.39203926313962	1.31915645309309	-7.1197311290239	1.08137805224974e-12	3.08913663592677e-10	d__Bacteria	p__Firmicutes	c__Clostridia	o__Clostridiales	f__Ruminococcaceae						OTU2826	160.503605627198	-7.23295792629603	2.15273825018312	-3.35988730895676	0.000779742709840622	0.00663814075165642	d__Bacteria	p__Firmicutes	c__Clostridia	o__Clostridiales	f__Lachnospiraceae					OTU1416	784.729635573632	-8.35488148430007	2.25332790792557	-3.70779656831731	0.000209070501064502	0.0016583559125964	d__Bacteria	p__Verrucomicrobia	c__Opitutae	o__Puniceicoccales	f__Puniceicoccaceae
OTU1195	1223.7490512395	-10.3165631498476	1.48245504195491	-6.95910692592954	3.42436543531813e-12	8.8040435342029e-10	d__Bacteria	p__Proteobacteria									OTU13	206214.38831989	1.11851362827661	0.333842676590144	3.35042134127687	0.000806887223893578	0.00684655792947323	d__Bacteria	p__Bacteroidetes	c__Bacteroidia	o__Bacteroidales	f__Prevotellaceae					OTU1417	329.895044079764	-8.30914962706929	2.65971676530772	-3.12407311013357	0.00178366131999874	0.00846087316183904	d__Bacteria	p__Firmicutes	c__Clostridia	o__Clostridiales
OTU776	1575.9982629664	-9.00807340565601	1.37228171147799	-6.56430332803464	5.22766906003327e-11	1.12002809611213e-08	d__Bacteria	p__Firmicutes	c__Clostridia	o__Clostridiales							OTU2954	65.6657913031893	6.79563671473494	2.04152436634816	3.32870713019744	0.000872500999426288	0.00721344103266118	d__Bacteria	p__Firmicutes	c__Clostridia	o__Clostridiales	f__Ruminococcaceae					OTU1420	478.025625517675	-7.68790417792278	2.31983709424001	-3.31398450219255	0.000919766050125191	0.00511045853204076	d__Bacteria	p__Firmicutes	c__Clostridia	o__Clostridiales
OTU743	1809.36954909416	-8.03269584410387	1.2371337024253	-6.49298926086679	8.41496898068898e-11	1.6642219422578e-08	d__Bacteria	p__Firmicutes	c__Clostridia	o__Clostridiales							OTU2574	66.384224043063	6.79554657544028	2.04381952033838	3.32492497885292	0.00088442329688785	0.00728798812916238	d__Bacteria	p__Firmicutes	c__Clostridia	o__Clostridiales	f__Ruminococcaceae					OTU1422	303.041972275612	-8.45495359140279	2.28031627573518	-3.70779864239529	0.000209068789172672	0.0016583559125964	d__Bacteria	p__Firmicutes	c__Clostridia	o__Clostridiales	f__Lachnospiraceae
OTU938	1145.25264733433	-8.60118570114606	1.37164780179634	-6.27069550206823	3.59438927440739e-10	4.6205874122507e-08	d__Bacteria	p__Firmicutes	c__Clostridia	o__Clostridiales							OTU2186	87.0500591092263	-6.90477811969519	2.0803525985927	-3.31904222599865	0.00090326769513504	0.00741949279294629	d__Bacteria	p__Firmicutes	c__Clostridia	o__Clostridiales	f__Ruminococcaceae					OTU1424	235.059877283425	-7.1714381956154	2.66630418555943	-2.68965492926709	0.00715259371163525	0.0241964716218608	d__Bacteria	p__Firmicutes	c__Clostridia	o__Clostridiales
OTU528	1352.5644076482	-9.55732475068159	1.53834475354976	-6.21273269767901	5.20709859683345e-10	6.37497642498038e-08	d__Bacteria										OTU2669	79.2755514753194	-6.90406156822713	2.08252169591472	-3.3152411241481	0.000915641063960283	0.00749717571796779	d__Bacteria	p__Firmicutes	c__Clostridia	o__Clostridiales						OTU143	50860.6808697535	-5.07770781908157	0.954730912412041	-5.31847010824569	1.04643407329303e-07	2.29947179695418e-06	d__Bacteria
OTU129	24711.5487892766	-2.6666466045794	0.43627814613507	-6.11226262008049	9.82283577175306e-10	1.05227128204905e-07	d__Bacteria	p__Verrucomicrobia	c__Opitutae	o__Puniceicoccales	f__Puniceicoccaceae						OTU2203	93.155355974333	-6.90815319384082	2.08525552306426	-3.3128569220569	0.000923482095051433	0.00752550508128019	d__Bacteria	p__Firmicutes	c__Clostridia	o__Clostridiales	f__Ruminococcaceae					OTU1434	295.172102132132	-6.25597200489355	2.61741203723512	-2.39013648439624	0.0168421126380604	0.0475313628896305	d__Bacteria	p__Firmicutes	c__Clostridia	o__Clostridiales
OTU1265	737.397522884077	-10.5914459446105	1.75525008440847	-6.03415207820935	1.59799520850972e-09	1.64337827243139e-07	d__Bacteria										OTU1965	116.748785714159	-7.07095562838696	2.13811015593278	-3.30710539340858	0.00094265418720669	0.00762127017392579	d__Bacteria	p__Firmicutes	c__Clostridia	o__Clostridiales						OTU1439	604.405551389592	-9.62523676408872	2.10300111579392	-4.57690521027377	4.71905154568316e-06	6.89356904769966e-05	d__Bacteria	p__Firmicutes	c__Clostridia	o__Clostridiales	f__Lachnospiraceae
OTU1081	880.815553845199	-10.1789688834589	1.69399005868935	-6.00887167622133	1.86818915187612e-09	1.84735165748981e-07	d__Bacteria										OTU544	7960.09719260834	2.664572858391	0.809957811196441	3.28976746882037	0.00100270208232254	0.00800604675046976	d__Bacteria	p__Firmicutes								OTU1444	367.927865434782	-6.91954411447916	2.60806303220524	-2.65313530732743	0.00797478957295237	0.0261520203980364	d__Bacteria	p__Firmicutes	c__Clostridia	o__Clostridiales
OTU1221	1105.74012727766	-10.243335669533	1.77146737594962	-5.78240153253846	7.36416752146655e-09	6.77571708910415e-07	d__Bacteria	p__Firmicutes	c__Clostridia	o__Clostridiales	f__Ruminococcaceae						OTU1718	136.735667199463	-7.23574568866354	2.20268993284824	-3.28495880457727	0.00101997283579114	0.0080936733358612	d__Bacteria	p__Firmicutes	c__Clostridia	o__Clostridiales	f__Ruminococcaceae					OTU1451	108.110425547672	-8.15252297795322	1.98385723971434	-4.1094302627981	3.96636467737275e-05	0.000437661956460315	d__Bacteria	p__Firmicutes	c__Clostridia	o__Clostridiales	f__Ruminococcaceae
OTU1683	542.994441426988	-9.86394022230009	1.70939033761137	-5.77044341790508	7.90632099078664e-09	6.77571708910415e-07	d__Bacteria	p__Firmicutes	c__Clostridia	o__Clostridiales							OTU1573	127.544395549491	6.79648306194336	2.06987796882317	3.28351872154449	0.00102519835111284	0.00811010757141879	d__Bacteria	p__Firmicutes	c__Clostridia	o__Clostridiales	f__Ruminococcaceae					OTU1454	1011.35461685886	-10.5415156137229	1.8909719518524	-5.57465466549961	2.48021368791432e-08	6.19090232196866e-07	d__Bacteria	p__Firmicutes	c__Clostridia	o__Clostridiales
OTU837	1656.45095734967	-9.02781949964641	1.56156082636347	-5.78127943992435	7.41346297364952e-09	6.77571708910415e-07	d__Bacteria	p__Firmicutes	c__Clostridia	o__Clostridiales	f__Lachnospiraceae						OTU681	254.03729219233	6.79464301471787	2.07739470705337	3.27075205864733	0.00107261906797751	0.00840715776809528	d__Bacteria	p__Firmicutes	c__Clostridia	o__Clostridiales	f__Ruminococcaceae					OTU1455	44.2094571310012	-7.10388929813003	2.11361724581637	-3.361010283291	0.000776579342000272	0.00460042739235645	d__Bacteria	p__Firmicutes	c__Clostridia	o__Clostridiales
OTU443	3856.62323397483	-9.04987111255688	1.57340166678914	-5.75178691085607	8.83050602173005e-09	7.09475968183374e-07	d__Bacteria	p__Firmicutes	c__Clostridia	o__Clostridiales							OTU2265	122.005775138993	6.79555529968138	2.07961473777364	3.26769914458119	0.00108425556248085	0.00843781367704687	d__Bacteria	p__Firmicutes	c__Clostridia	o__Clostridiales	f__Ruminococcaceae					OTU1459	558.936996002486	-7.64989057649469	1.97516938369061	-3.87303015106524	0.000107490523735697	0.000973092030015768	d__Bacteria	p__Firmicutes	c__Clostridia	o__Clostridiales
OTU367	10091.9023950284	-2.28972722156599	0.399884877613924	-5.72596602109231	1.0284680631314e-08	7.87641331723741e-07	d__Bacteria	p__Firmicutes	c__Clostridia	o__Clostridiales	f__Lachnospiraceae						OTU2039	103.959085889198	-7.0694047772112	2.16511318532845	-3.26514328447857	0.00109408716146808	0.00847258461486276	d__Bacteria	p__Firmicutes	c__Clostridia	o__Clostridiales						OTU146	31304.3223969655	-4.42625548855176	0.454300006147402	-9.74302317556126	1.97586935504241e-22	8.46660018635673e-20	d__Bacteria	p__Firmicutes	c__Clostridia	o__Clostridiales
OTU146	31304.3223969655	-2.30007127434448	0.405893613272278	-5.66668506016027	1.45586579268252e-08	1.06943741513908e-06	d__Bacteria	p__Firmicutes	c__Clostridia	o__Clostridiales							OTU1755	358.713707471443	6.79522098167974	2.08742886569446	3.25530660869685	0.0011327000925639	0.00871907765862809	d__Bacteria	p__Firmicutes	c__Clostridia	o__Clostridiales	f__Ruminococcaceae					OTU1465	816.508944841584	-8.09121893892988	2.33628977213507	-3.46327713087386	0.000533638466216661	0.0034128967578185	d__Bacteria	p__Firmicutes	c__Clostridia	o__Clostridiales
OTU157	16518.2967316997	-2.21986328436764	0.407910283305378	-5.44203805400454	5.26744191821523e-08	3.30849063412528e-06	d__Bacteria	p__Firmicutes	c__Clostridia	o__Clostridiales							OTU2264	135.029922536597	-6.90877475729006	2.13164827920089	-3.24104817136156	0.00119091057645152	0.0090855522019491	d__Bacteria	p__Firmicutes	c__Clostridia	o__Clostridiales	f__Ruminococcaceae					OTU1472	478.596164937282	8.85105582271069	2.30465270550538	3.84051610100176	0.000122775918933371	0.00109223836532075	d__Bacteria	p__Firmicutes	c__Clostridia	o__Clostridiales	f__Ruminococcaceae
OTU775	1023.28720702881	-9.16611313997032	1.68440661641754	-5.44174610253263	5.27608385838726e-08	3.30849063412528e-06	d__Bacteria	p__Firmicutes	c__Clostridia	o__Clostridiales							OTU2000	182.091466611869	7.78817459163578	2.4116226795884	3.2294333013011	0.0012403581014677	0.00929726145444155	d__Bacteria	p__Firmicutes	c__Clostridia	o__Clostridiales	f__Ruminococcaceae					OTU1476	350.680629426076	-7.97182764114845	2.42331428704932	-3.28963836170632	0.00100316222366067	0.0054527062939357	d__Bacteria	p__Firmicutes	c__Clostridia	o__Clostridiales
OTU1238	854.135354100953	-9.43896858777815	1.78328247614066	-5.29303052885136	1.20305827100862e-07	6.88228547319336e-06	d__Bacteria	p__Firmicutes	c__Clostridia	o__Clostridiales	f__Lachnospiraceae						OTU365	8761.74779425005	1.26330797842633	0.393030629286965	3.21427360691512	0.00130774995395772	0.00968940960122566	d__Bacteria	p__Firmicutes	c__Clostridia	o__Clostridiales	f__Lachnospiraceae					OTU1478	53.8282565464306	-5.94833077079628	2.23396076611934	-2.66268363393385	0.00775202588788501	0.0256505258143531	d__Bacteria	p__Proteobacteria	c__Deltaproteobacteria
OTU438	6593.12931040085	-3.96052085091883	0.748285145542311	-5.29279630166718	1.20460072459627e-07	6.88228547319336e-06	d__Bacteria	p__Proteobacteria	c__Alphaproteobacteria	o__Rhodospirillales	f__Rhodospirillaceae						OTU2346	132.724997435123	6.79516068110331	2.1223411389207	3.20172876852348	0.00136605556523917	0.0100923243052584	d__Bacteria	p__Firmicutes	c__Clostridia	o__Clostridiales	f__Ruminococcaceae					OTU1488	1131.96850307833	-9.33692541920412	2.00626885967049	-4.65387546349976	3.25753596826368e-06	4.89773390316136e-05	d__Bacteria	p__Firmicutes	c__Clostridia	o__Clostridiales
OTU944	1004.86744261196	-9.02956907549692	1.74936874889634	-5.16161562917686	2.44827590433363e-07	1.28459537755954e-05	d__Bacteria	p__Firmicutes	c__Clostridia	o__Clostridiales	f__Lachnospiraceae						OTU2650	154.082728450202	7.95138001459762	2.48509314742684	3.19963057434318	0.00137603840408291	0.0101369476701925	d__Bacteria	p__Firmicutes	c__Clostridia	o__Clostridiales						OTU1491	189.720203265534	-7.49498494634435	2.8341955913019	-2.64448401844471	0.00818155701356959	0.026592646121223	d__Bacteria	p__Firmicutes	c__Clostridia	o__Clostridiales
OTU481	720.273361264817	-9.52955497468057	1.85156919169135	-5.14674526744292	2.65044852224984e-07	1.36286063014087e-05	d__Bacteria	p__Firmicutes	c__Clostridia	o__Clostridiales							OTU1723	278.51407569307	-7.071606208689	2.2151039616746	-3.19244890128901	0.00141071902644711	0.0103332154330357	d__Bacteria	p__Firmicutes	c__Clostridia	o__Clostridiales	f__Ruminococcaceae					OTU1493	376.232607089428	7.87309789735612	2.40726409219625	3.27055844137698	0.00107335361531087	0.00576115270347444	d__Bacteria	p__Firmicutes	c__Clostridia	o__Clostridiales
OTU1415	829.082125171316	-8.39474365127044	1.65436091555253	-5.07431212400636	3.88900255159168e-07	1.96051481571416e-05	d__Bacteria	p__Firmicutes	c__Clostridia	o__Clostridiales							OTU1914	147.94259234865	6.79519185601015	2.13514766461419	3.18253953514639	0.00145989583264651	0.0106630459821994	d__Bacteria	p__Firmicutes	c__Clostridia	o__Clostridiales						OTU150	11303.0699890145	-2.22939436071284	0.639562797351409	-3.48580994695958	0.000490649456806279	0.00325455339224966	d__Bacteria	p__Firmicutes	c__Clostridia	o__Clostridiales
OTU996	1047.8720014253	-8.98733731846288	1.77268535261658	-5.06989991494943	3.98024955042957e-07	1.96792722964508e-05	d__Bacteria	p__Firmicutes	c__Clostridia	o__Clostridiales	f__Ruminococcaceae						OTU2376	142.906604130201	-7.23275297803549	2.27905577113272	-3.17357436779211	0.00150574321852408	0.01091956203826	d__Bacteria	p__Firmicutes	c__Clostridia	o__Clostridiales	f__Ruminococcaceae					OTU1503	51.092160888778	-6.1106468015935	2.23215496801741	-2.73755491403939	0.00618977850924511	0.0217106692322908	d__Bacteria	p__Firmicutes	c__Clostridia	o__Clostridiales	f__Ruminococcaceae
OTU1437	1019.25587992112	-8.85228678603247	1.7473444064267	-5.06613736449089	4.05969013938999e-07	1.96933270723994e-05	d__Bacteria	p__Firmicutes	c__Clostridia	o__Clostridiales	f__Lachnospiraceae						OTU2410	105.67370510675	6.95763063332137	2.19319676434622	3.17236955043356	0.001512004700747	0.01091956203826	d__Bacteria	p__Firmicutes	c__Clostridia	o__Clostridiales	f__Ruminococcaceae					OTU1506	504.114177646174	-5.94209502568263	2.32862430172124	-2.55176200870636	0.0107179702961647	0.0328437444951604	d__Bacteria	p__Firmicutes	c__Clostridia	o__Clostridiales	f__Ruminococcaceae
OTU2972	59.8548965354426	8.86323299972278	1.75581299810136	5.04793677305443	4.46606887909557e-07	2.05040412288477e-05	d__Bacteria	p__Firmicutes	c__Clostridia	o__Clostridiales	f__Ruminococcaceae						OTU1180	596.997230573207	-6.90812423285154	2.18507257083193	-3.16150791743333	0.00156954551508845	0.0113033656002588	d__Bacteria	p__Firmicutes	c__Clostridia	o__Clostridiales	f__Lachnospiraceae					OTU1518	579.763476105702	-7.10214075784884	2.18532974030239	-3.24991722158418	0.00115438605273943	0.00606705629353068	d__Bacteria	p__Firmicutes	c__Clostridia	o__Clostridiales	f__Lachnospiraceae
OTU1649	823.786300164785	-8.03228283183549	1.60077910246157	-5.01773343960075	5.22846521101242e-07	2.31765242370913e-05	d__Bacteria	p__Firmicutes									OTU2555	109.428736795267	6.79497051464046	2.15125018977909	3.15861471944286	0.00158520905563733	0.0113842806760994	d__Bacteria	p__Firmicutes	c__Clostridia	o__Clostridiales						OTU1521	280.40825467979	-7.02751113443236	2.12373741653511	-3.30903014643768	0.000936197560892863	0.00517626651409796	d__Bacteria	p__Firmicutes	c__Clostridia	o__Clostridiales
OTU1537	711.014881550287	-8.80667105585441	1.76024812263821	-5.0030850438603	5.64200355176912e-07	2.41759852193307e-05	d__Bacteria	p__Firmicutes	c__Clostridia	o__Clostridiales	f__Ruminococcaceae						OTU2236	154.484685443819	6.79527808769341	2.15272991580634	3.15658645229917	0.0015962756000344	0.0114318233083244	d__Bacteria	p__Firmicutes	c__Clostridia	o__Clostridiales						OTU1522	239.367432416507	-8.31428760457137	2.6158444348309	-3.17843350845473	0.00148073176245877	0.00727908482080593	d__Bacteria	p__Firmicutes	c__Clostridia	o__Clostridiales	f__Ruminococcaceae
OTU1108	1231.73367694042	-9.09057943126447	1.83995152428282	-4.94066246381564	7.78575882703262e-07	3.22857837811304e-05	d__Bacteria	p__Firmicutes	c__Clostridia	o__Clostridiales							OTU2350	113.80723130827	6.7951132376174	2.1539506661734	3.15472092482474	0.00160651695534592	0.0114577555947953	d__Bacteria	p__Firmicutes	c__Clostridia	o__Clostridiales						OTU1525	533.978284875387	8.86244929100318	2.17895891901489	4.06728608495744	4.756383660072e-05	0.000503237135392803	d__Bacteria	p__Firmicutes	c__Clostridia	o__Clostridiales	f__Ruminococcaceae
OTU1589	864.070868126596	-8.92595224726795	1.81113050317546	-4.92838712153434	8.2911213231799e-07	3.33069889404618e-05	d__Bacteria	p__Firmicutes	c__Clostridia	o__Clostridiales	f__Lachnospiraceae						OTU2711	134.790972040363	-6.90813465393876	2.19251725307925	-3.15077778486657	0.00162836328264365	0.0115649778996597	d__Bacteria	p__Firmicutes	c__Clostridia	o__Clostridiales	f__Ruminococcaceae					OTU1527	858.653076405104	-10.5652806206609	2.286489911218	-4.62074228660506	3.82369510633643e-06	5.68249717826067e-05	d__Bacteria	p__Firmicutes	c__Clostridia	o__Clostridiales
OTU176	24068.8515974459	-2.14635762065935	0.4394546378662	-4.88413919370864	1.03881673613242e-06	3.98626541581559e-05	d__Bacteria	p__Proteobacteria	c__Deltaproteobacteria								OTU2040	141.389464236493	6.79513511146067	2.15939862430022	3.14677199243967	0.00165083639655391	0.0116916534080561	d__Bacteria	p__Firmicutes	c__Clostridia	o__Clostridiales						OTU153	45655.2212983564	-3.03178768830776	0.794221310802809	-3.81730840896625	0.000134915481007285	0.0011679047194267	d__Bacteria	p__Firmicutes
OTU1304	699.562164049892	-8.89675098272897	1.82516777059349	-4.87448393844695	1.0909326041213e-06	4.12468783117039e-05	d__Bacteria										OTU2786	108.121104348833	6.79521027172672	2.16025294497763	3.14556232293301	0.00165767872277168	0.0116916534080561	d__Bacteria	p__Firmicutes	c__Clostridia	o__Clostridiales	f__Ruminococcaceae					OTU1534	223.069421215651	7.8732808230894	2.35416294514025	3.34440776044938	0.000824584444483535	0.00480771403642166	d__Bacteria	p__Firmicutes	c__Clostridia	o__Clostridiales	f__Ruminococcaceae
OTU409	7247.79976044219	-2.5235978053942	0.528063428092984	-4.77896720571574	1.76197927409645e-06	6.56528799087242e-05	d__Bacteria	p__Firmicutes	c__Clostridia	o__Clostridiales							OTU2331	110.554410317869	-6.90793784335132	2.1991288200158	-3.14121563979217	0.00168248103370175	0.0117545074392587	d__Bacteria	p__Firmicutes	c__Clostridia	o__Clostridiales	f__Ruminococcaceae					OTU1537	711.014881550287	-8.84858133951921	2.01154014380499	-4.3989086505534	1.08796606318301e-05	0.000140560841630328	d__Bacteria	p__Firmicutes	c__Clostridia	o__Clostridiales	f__Ruminococcaceae
OTU1737	548.300119165173	-8.85293874239173	1.86791401634556	-4.7394787259597	2.14268729191101e-06	7.8697843250046e-05	d__Bacteria	p__Proteobacteria	c__Alphaproteobacteria	o__Rhodospirillales							OTU2290	78.7388435428272	6.79516062575342	2.16790512044777	3.13443635593697	0.00172184600390156	0.0119830247849777	d__Bacteria	p__Firmicutes	c__Clostridia	o__Clostridiales	f__Eubacteriaceae					OTU1538	318.547756047157	8.84621329672235	2.54193044869706	3.48011618541992	0.000501196380353131	0.00328946477948785	d__Bacteria	p__Firmicutes	c__Clostridia	o__Clostridiales	f__Lachnospiraceae
OTU319	7721.79231298497	-1.94674670661354	0.411356587307467	-4.73250402857522	2.21766901708433e-06	8.03046062383634e-05	d__Bacteria	p__Firmicutes	c__Clostridia	o__Clostridiales							OTU2288	69.6612218551915	6.79504466914486	2.17239741171354	3.12790129122143	0.00176059298098794	0.0122007669922372	d__Bacteria	p__Firmicutes	c__Clostridia	o__Clostridiales						OTU1543	600.84930291027	-7.0963499928782	2.33612448234127	-3.0376591857666	0.00238423439453438	0.0104605232565663	d__Bacteria	p__Firmicutes	c__Clostridia	o__Clostridiales
OTU2129	860.987761990379	-8.48773971518128	1.80506270284406	-4.7021855261914	2.57391460237557e-06	9.0651156749419e-05	d__Bacteria	p__Firmicutes	c__Clostridia	o__Clostridiales	f__Lachnospiraceae						OTU1974	133.738862425906	-6.91185481611268	2.21653199783377	-3.11831943904607	0.00181885550933596	0.0125369370362004	d__Bacteria	p__Firmicutes	c__Clostridia	o__Clostridiales	f__Ruminococcaceae					OTU1559	398.562819811189	-8.3255416776575	2.30810041324773	-3.60709682727478	0.00030964213467859	0.00231231474436339	d__Bacteria	p__Firmicutes	c__Clostridia	o__Clostridiales	f__Ruminococcaceae
OTU1028	1423.62942283423	-7.59974206801432	1.61950830455821	-4.69262309222149	2.69724145085497e-06	9.12448390808965e-05	d__Bacteria	p__Firmicutes	c__Clostridia	o__Clostridiales	f__Ruminococcaceae						OTU3064	88.4633263682539	6.79527268779071	2.18090434047382	3.11580501798367	0.0018344352335245	0.0126105160037205	d__Bacteria	p__Firmicutes								OTU156	42625.4290572302	-4.27947515211531	0.710387549631933	-6.02414154686776	1.70009535023143e-09	5.60377582749359e-08	d__Bacteria	p__Verrucomicrobia	c__Subdivision5
OTU1258	630.353946083086	-9.2558350695037	1.97053741083209	-4.69711207644381	2.6386568135449e-06	9.12448390808965e-05	d__Bacteria	p__Firmicutes	c__Erysipelotrichia	o__Erysipelotrichales	f__Erysipelotrichaceae						OTU562	4913.13672395286	2.4457227507728	0.791871301952814	3.088535655657	0.00201145554944347	0.0135378330304166	d__Bacteria	p__Firmicutes								OTU1563	318.529530444029	-6.93315208667279	2.40713258612066	-2.88025351268509	0.00397355520658907	0.0156558955114781	d__Bacteria	p__Firmicutes
OTU1542	680.64736336814	-8.42868664995955	1.79553187947983	-4.69425619577492	2.67578520207909e-06	9.12448390808965e-05	d__Bacteria	p__Firmicutes	c__Clostridia	o__Clostridiales							OTU2325	98.752282359776	6.79501857056558	2.20651695066583	3.07952248837932	0.00207332717086171	0.013917817640432	d__Bacteria	p__Firmicutes	c__Clostridia	o__Clostridiales	f__Ruminococcaceae					OTU1566	206.276168222535	-5.93633424869548	2.50244824646781	-2.3722105969922	0.0176820091023951	0.0493161532673902	d__Bacteria	p__Firmicutes	c__Clostridia	o__Clostridiales
OTU187	15781.8388350301	-1.55124339964814	0.330930317116629	-4.68752277870461	2.76531930097288e-06	9.16053775808495e-05	d__Bacteria	p__Firmicutes	c__Clostridia	o__Clostridiales	f__Lachnospiraceae						OTU656	2568.80038965431	3.17371056756145	1.03158808982956	3.07652889641815	0.00209426002724432	0.0139853052728445	d__Bacteria	p__Firmicutes	c__Clostridia	o__Clostridiales						OTU157	16518.2967316997	-3.83852732498045	0.456613924105063	-8.40650519474136	4.22408625784938e-17	8.35394289917749e-15	d__Bacteria	p__Firmicutes	c__Clostridia	o__Clostridiales
OTU56	101365.901902509	-1.20167169669906	0.256644340995531	-4.68224505569746	2.83749977848547e-06	9.23444548162802e-05	d__Bacteria	p__Firmicutes	c__Clostridia	o__Clostridiales	f__Lachnospiraceae						OTU2065	126.562662542246	6.7973219752909	2.21534695452398	3.06828777379996	0.00215289186731772	0.0143025451960565	d__Bacteria	p__Firmicutes	c__Clostridia	o__Clostridiales	f__Lachnospiraceae					OTU1570	119.099999160485	-7.57079584933245	2.39330588475893	-3.16332145320197	0.00155979997024031	0.00760957442787066	d__Bacteria	p__Proteobacteria	c__Alphaproteobacteria	o__Rhodospirillales	f__Rhodospirillaceae
OTU1451	108.110425547672	-8.10913988232224	1.73496106562112	-4.67396072627092	2.95445852817926e-06	9.49489109493611e-05	d__Bacteria	p__Firmicutes	c__Clostridia	o__Clostridiales	f__Ruminococcaceae						OTU1952	145.14609514177	-7.07008664295824	2.31157347220102	-3.05856020930465	0.00222403382352113	0.0146240178012093	d__Bacteria	p__Firmicutes	c__Clostridia	o__Clostridiales	f__Lachnospiraceae					OTU1571	215.688134683811	7.87271369715255	2.53307672676839	3.10796495580151	0.00188380404342642	0.00883333428431783	d__Bacteria	p__Firmicutes	c__Clostridia	o__Clostridiales	f__Ruminococcaceae
OTU1710	505.570809215737	-9.1450230791998	1.96452948364272	-4.65507041525418	3.23870002208982e-06	9.93987389979205e-05	d__Bacteria	p__Proteobacteria	c__Alphaproteobacteria								OTU1744	485.950341804587	6.79466099733225	2.23698725078011	3.03741605812135	0.0023861585321198	0.0155402823616566	d__Bacteria	p__Firmicutes	c__Clostridia	o__Clostridiales						OTU1575	1198.24084875379	-10.4957983767233	2.16630608994298	-4.84502094392373	1.26598323406316e-06	2.09989864179121e-05	d__Bacteria	p__Firmicutes	c__Clostridia	o__Clostridiales
OTU2983	46.7973336621064	-7.60616079263954	1.63414957943792	-4.65450708328411	3.24756673505458e-06	9.93987389979205e-05	d__Bacteria	p__Firmicutes	c__Clostridia	o__Clostridiales							OTU1820	363.406241037825	6.79345337132264	2.24016101393071	3.03257369853182	0.00242477879614623	0.0155852657122299	d__Bacteria	p__Firmicutes	c__Clostridia	o__Clostridiales	f__Lachnospiraceae					OTU1577	315.811288961921	-9.29691404155856	2.42349132625393	-3.83616559335045	0.000124970161832867	0.00110792512438725	d__Bacteria	p__Proteobacteria	c__Deltaproteobacteria
OTU218	20805.8767052804	-2.46132380236544	0.529647816491034	-4.64709515593199	3.36641901858679e-06	0.000100640270892868	d__Bacteria	p__Proteobacteria	c__Deltaproteobacteria								OTU2497	92.8874506824505	-7.07010484075557	2.33424055177725	-3.0288672842105	0.00245472492858202	0.0157383984822553	d__Bacteria	p__Bacteroidetes	c__Bacteroidia	o__Bacteroidales	f__Porphyromonadaceae					OTU158	20907.5684542532	-1.95591725279367	0.350433340701026	-5.58142455532612	2.38556530772503e-08	6.01302784917749e-07	d__Bacteria	p__Lentisphaerae	c__Lentisphaeria
OTU2493	89.6411715396455	7.80137718041765	1.67819049690655	4.64868392163949	3.34059667313126e-06	0.000100640270892868	d__Bacteria	p__Firmicutes	c__Clostridia	o__Clostridiales	f__Ruminococcaceae						OTU2644	107.609461966352	6.79490934735644	2.25086929318709	3.01879339147912	0.00253783539169578	0.0159920950785535	d__Bacteria	p__Firmicutes	c__Clostridia	o__Clostridiales	f__Lachnospiraceae					OTU1581	180.619540926205	-7.1753641041399	2.54407172817192	-2.8204252359252	0.0047960047903296	0.0179195992231306	d__Bacteria	p__Firmicutes	c__Clostridia	o__Clostridiales
OTU834	2214.82513717036	-7.8202476317204	1.68545115363119	-4.6398542104719	3.48655056284048e-06	0.00010303358042601	d__Bacteria	p__Firmicutes	c__Clostridia	o__Clostridiales	f__Lachnospiraceae						OTU2744	101.162060014599	-6.90789655908204	2.29011808564633	-3.01639317307625	0.00255801335327479	0.0160406154421207	d__Bacteria	p__Firmicutes	c__Clostridia	o__Clostridiales						OTU1582	454.699244705643	-9.08209566745683	1.80349867721088	-5.03582053162486	4.7580620210156e-07	8.86447641741384e-06	d__Bacteria	p__Firmicutes	c__Clostridia	o__Clostridiales
OTU189	28780.4699365579	-2.32635447490621	0.512224764961001	-4.5416673188055	5.58110649721379e-06	0.000154622506973071	d__Bacteria	p__Proteobacteria	c__Deltaproteobacteria								OTU2283	138.768084056024	-6.90784703751805	2.29654902156013	-3.00792492242352	0.00263038111619279	0.0164143442954652	d__Bacteria	p__Proteobacteria	c__Alphaproteobacteria							OTU1583	813.041614640419	-10.2821502676914	2.11923388113206	-4.8518242178154	1.22331025973613e-06	2.05564096587033e-05	d__Bacteria	p__Firmicutes	c__Clostridia	o__Clostridiales
OTU3297	43.1804246543193	-7.23226266693808	1.59337463692651	-4.53895932527739	5.65325385276884e-06	0.000154622506973071	d__Bacteria	p__Firmicutes	c__Clostridia	o__Clostridiales							OTU2067	141.455848231066	-6.91180783743527	2.30198200145492	-3.00254642871526	0.00267731130857631	0.0166667490904351	d__Bacteria	p__Firmicutes	c__Clostridia	o__Clostridiales	f__Ruminococcaceae					OTU1584	132.304887733179	-7.57497512062856	2.32258558873718	-3.26144067945723	0.00110847623002092	0.00587947267469743	d__Bacteria	p__Firmicutes	c__Clostridia	o__Clostridiales
OTU69	60756.6112679045	-1.43015144893555	0.314930337138318	-4.54116761799109	5.59435305021225e-06	0.000154622506973071	d__Bacteria	p__Proteobacteria	c__Deltaproteobacteria								OTU1629	152.413512104023	-6.91115648295941	2.30751118222504	-2.995069552077	0.00274382268489817	0.0169169499349477	d__Bacteria	p__Firmicutes	c__Clostridia	o__Clostridiales						OTU1585	313.157645458103	-6.92147723269368	2.72357414242261	-2.54132139268184	0.0110434353544997	0.0334424879816477	d__Bacteria	p__Firmicutes	c__Clostridia	o__Clostridiales	f__Ruminococcaceae
OTU2620	106.59830533298	-8.36165361743619	1.84519931221495	-4.5315720432385	5.8546363690125e-06	0.000155178042316816	d__Bacteria	p__Firmicutes	c__Clostridia	o__Clostridiales	f__Lachnospiraceae						OTU1892	141.499644236737	-6.90793817124073	2.31115337167115	-2.98895705318152	0.00279931475772167	0.0171767022484545	d__Bacteria	p__Firmicutes	c__Clostridia	o__Clostridiales						OTU1586	305.685586768086	7.87238150494321	2.62990625397402	2.99340765209686	0.00275880984669007	0.011665954137895	d__Bacteria	p__Firmicutes	c__Clostridia	o__Clostridiales	f__Ruminococcaceae
OTU2249	180.375051580736	-8.11361060868563	1.79371176612168	-4.5233636540327	6.08645332747326e-06	0.00015914349740285	d__Bacteria	p__Firmicutes	c__Clostridia	o__Clostridiales							OTU362	5672.41829898753	2.28058152143108	0.769936440915691	2.96203868298371	0.00305609386163415	0.0185749818398615	d__Bacteria	p__Firmicutes	c__Clostridia	o__Clostridiales						OTU1587	599.509742480298	-8.34964244510226	2.49676317105761	-3.34418680229308	0.00082524150435279	0.00480771403642166	d__Bacteria	p__Firmicutes
OTU1531	369.573659640867	-8.03198652294366	1.81017972319963	-4.43712103279253	9.11700363083869e-06	0.000225382849373907	d__Bacteria	p__Firmicutes	c__Clostridia	o__Clostridiales	f__Peptococcaceae_1						OTU1232	539.195399823681	-6.90646688931306	2.33318123711975	-2.96010733304152	0.00307531878760249	0.0186477467050142	d__Bacteria	p__Firmicutes	c__Clostridia	o__Clostridiales	f__Lachnospiraceae					OTU1588	812.944066995339	-9.21766078417896	2.33885608334289	-3.94109789389192	8.11095135827204e-05	0.000772342812671015	d__Bacteria
OTU986	708.913776208833	-8.35967492388424	1.88954731348707	-4.42416808735891	9.68146223181946e-06	0.000237057518076265	d__Bacteria	p__Firmicutes	c__Clostridia	o__Clostridiales							OTU2396	145.102717297479	-7.07050879382125	2.39013553873761	-2.95820411822991	0.00309437147676856	0.0187191272159341	d__Bacteria	p__Firmicutes	c__Clostridia	o__Clostridiales						OTU159	32607.2349534838	1.97513673981309	0.4758832891529	4.15046458834254	3.31801101531327e-05	0.000375797635258609	d__Bacteria	p__Firmicutes	c__Negativicutes	o__Selenomonadales	f__Acidaminococcaceae
OTU1464	1265.07032689015	-7.99189817025437	1.80930919041098	-4.41709919598598	1.0003432940238e-05	0.000242630434805206	d__Bacteria	p__Firmicutes	c__Clostridia	o__Clostridiales							OTU1811	163.601140978011	6.95708739450585	2.35942162226194	2.94864102662422	0.00319174476963114	0.0192628539969992	d__Bacteria	p__Firmicutes	c__Clostridia	o__Clostridiales	f__Ruminococcaceae					OTU1592	632.972312571059	-7.79709912444344	2.17901783758944	-3.57826310089736	0.000345885177888071	0.00246335399543	d__Bacteria	p__Verrucomicrobia	c__Opitutae	o__Puniceicoccales	f__Puniceicoccaceae
OTU1459	558.936996002486	-7.60605771201622	1.72705070800729	-4.40407318485295	1.06237077406478e-05	0.000253276652930365	d__Bacteria	p__Firmicutes	c__Clostridia	o__Clostridiales							OTU2130	190.747535057333	-7.07020013732224	2.41311863528286	-2.92990159453701	0.00339069361885053	0.0201940003285383	d__Bacteria	p__Firmicutes	c__Clostridia	o__Clostridiales	f__Ruminococcaceae					OTU1594	413.186996959611	-7.10579872045348	2.56461465981977	-2.77070814254523	0.00559345379451596	0.0201693824764383	d__Bacteria	p__Firmicutes	c__Clostridia	o__Clostridiales
OTU2838	108.407118793574	-8.51938862592484	1.93872952817576	-4.39431519565349	1.11122488443296e-05	0.000262106346594232	d__Bacteria										OTU1982	197.396913230167	6.78717729886504	2.33613500147949	2.90530183168638	0.00366899100020545	0.0216850019805246	d__Bacteria	p__Firmicutes	c__Clostridia	o__Clostridiales						OTU1596	437.783270531345	-8.5675129782771	2.64026562902299	-3.24494357086618	0.00117473900137573	0.00614892247661008	d__Bacteria	p__Firmicutes	c__Clostridia	o__Clostridiales
OTU1975	320.936090745778	8.86199061615747	2.02273936648913	4.38118264912164	1.18036869750695e-05	0.000270957850115212	d__Bacteria	p__Firmicutes	c__Clostridia	o__Clostridiales							OTU2242	165.991824617227	6.79445408415222	2.34224221163728	2.90083324875386	0.00372171869712927	0.021946189840182	d__Bacteria	p__Firmicutes	c__Clostridia	o__Clostridiales						OTU161	42703.9186819632	-3.70169979811426	0.764890476760651	-4.83951612757834	1.30155629620465e-06	2.14506489586035e-05	d__Bacteria	p__Verrucomicrobia	c__Subdivision5
OTU29	102301.410284264	-1.19981351292596	0.274328443659887	-4.37363875549666	1.2219251745366e-05	0.00027557628278365	d__Bacteria	p__Firmicutes	c__Clostridia	o__Clostridiales	f__Ruminococcaceae						OTU1991	112.028259417572	6.7945217897863	2.36066036668617	2.87822928095509	0.00399914362635787	0.0234209527639319	d__Bacteria	p__Firmicutes	c__Clostridia	o__Clostridiales	f__Ruminococcaceae					OTU1610	511.320120927635	-9.74415043312424	2.46303268175339	-3.95615961790143	7.61642809307727e-05	0.000735555161588734	d__Bacteria	p__Firmicutes	c__Clostridia	o__Clostridiales
OTU2149	289.731412827432	8.86213215761122	2.02989666027324	4.36580459047522	1.26655672123426e-05	0.00028071701123218	d__Bacteria	p__Firmicutes									OTU1586	305.685586768086	6.794443775781	2.38138408207316	2.85314906861474	0.00432883101424351	0.0251796935240273	d__Bacteria	p__Firmicutes	c__Clostridia	o__Clostridiales	f__Ruminococcaceae					OTU1614	326.522363843934	-8.95060190266584	2.3840325006667	-3.75439592378156	0.000173760023987413	0.0014410871666827	d__Bacteria	p__Firmicutes	c__Clostridia	o__Clostridiales
OTU238	9992.15087000304	-1.77171178357269	0.406508516758291	-4.35836325817042	1.31038755472257e-05	0.000285509017219638	d__Bacteria	p__Firmicutes	c__Clostridia	o__Clostridiales	f__Ruminococcaceae						OTU244	9842.82979263422	-1.35127390121103	0.477784719730978	-2.82820660730187	0.00468095857644096	0.0269342218143285	d__Bacteria	p__Firmicutes	c__Clostridia	o__Clostridiales						OTU1616	742.423824247822	-9.66386620847847	2.05855818399816	-4.69448290730806	2.67281957157603e-06	4.09036852292975e-05	d__Bacteria	p__Firmicutes	c__Clostridia	o__Clostridiales
OTU1387	836.744234557054	-8.25395547189086	1.90180798563452	-4.34005721620578	1.42445621777417e-05	0.000299138214523111	d__Bacteria	p__Firmicutes	c__Clostridia	o__Clostridiales							OTU2407	104.377057770768	-6.90118638082201	2.44408741216513	-2.82362502522301	0.00474839021391365	0.0272502483035089	d__Bacteria	p__Firmicutes	c__Clostridia	o__Clostridiales	f__Ruminococcaceae					OTU1618	345.13602064414	-8.01043850823582	2.43107912990117	-3.29501348175427	0.000984169580690492	0.00538658648638971	d__Bacteria	p__Firmicutes	c__Clostridia	o__Clostridiales
OTU1577	315.811288961921	-9.27119903937366	2.13535458534128	-4.34176089677018	1.41345306881805e-05	0.000299138214523111	d__Bacteria	p__Proteobacteria	c__Deltaproteobacteria								OTU187	15781.8388350301	0.926351848407568	0.330499946248797	2.80288048128824	0.00506484350222629	0.0288090987704066	d__Bacteria	p__Firmicutes	c__Clostridia	o__Clostridiales	f__Lachnospiraceae					OTU162	27034.2662127967	-4.44683931043223	0.467751612457835	-9.50683908296113	1.96543900958832e-21	6.55424230468456e-19	d__Bacteria	p__Firmicutes	c__Clostridia	o__Clostridiales
OTU555	478.641239684454	-8.63008325902435	1.9889420253467	-4.3390320829085	1.43111631218758e-05	0.000299138214523111	d__Bacteria	p__Firmicutes	c__Clostridia	o__Clostridiales							OTU2342	251.788860537893	6.79532148430845	2.42823019559777	2.79846675847617	0.0051345854261057	0.0291413225839244	d__Bacteria	p__Firmicutes	c__Clostridia	o__Clostridiales	f__Ruminococcaceae					OTU1621	332.284111027209	-7.50688723253179	2.8789371282263	-2.60752037928552	0.00912006414928465	0.0290206597575125	d__Bacteria	p__Firmicutes	c__Clostridia	o__Clostridiales	f__Lachnospiraceae
OTU1030	731.457108920137	-8.03202549686824	1.85505027807636	-4.32981552672375	1.49234302995189e-05	0.000308843835091807	d__Bacteria	p__Firmicutes	c__Clostridia	o__Clostridiales							OTU2292	126.593879475674	6.79955596518645	2.47053374990619	2.75226192131342	0.00591851633901214	0.0332238111519655	d__Bacteria	p__Firmicutes	c__Clostridia	o__Clostridiales	f__Lachnospiraceae					OTU1622	241.951120721904	-7.73697411789993	2.32681894309805	-3.32512941793337	0.000883775011479229	0.00500481399672489	d__Bacteria	p__Firmicutes	c__Clostridia	o__Clostridiales
OTU1494	263.003547962679	8.852793154164	2.04525367060894	4.32845728692825	1.50157446077308e-05	0.000308843835091807	d__Bacteria	p__Firmicutes	c__Clostridia	o__Clostridiales	f__Ruminococcaceae						OTU577	4378.75179723141	3.79081319665594	1.38306918940244	2.74087025125168	0.00612766997171408	0.0343229618677057	d__Bacteria	p__Firmicutes	c__Clostridia	o__Clostridiales	f__Ruminococcaceae					OTU1623	340.547139407956	-8.05246438750821	2.40911347684615	-3.3425010755616	0.000830270335344698	0.00480771403642166	d__Bacteria	p__Firmicutes	c__Clostridia	o__Clostridiales	f__Ruminococcaceae
OTU1062	644.05237515899	-8.39452586612495	1.94806911019526	-4.30915198141177	1.63881723490667e-05	0.00032662008611977	d__Bacteria	p__Firmicutes	c__Clostridia	o__Clostridiales							OTU56	101365.901902509	-0.677871802000453	0.256614770989566	-2.64159307504561	0.00825171309646416	0.0459202475562973	d__Bacteria	p__Firmicutes	c__Clostridia	o__Clostridiales	f__Lachnospiraceae					OTU1627	270.480292583571	-6.10358302147161	2.34814330167904	-2.59932305541456	0.0093407820740527	0.0295389307655467	d__Bacteria	p__Firmicutes	c__Clostridia	o__Clostridiales	f__Ruminococcaceae
OTU3119	44.4989540433996	-6.99119613630256	1.6261332450534	-4.29927630934879	1.71356729329028e-05	0.000338890885465332	d__Bacteria	p__Firmicutes	c__Clostridia	o__Clostridiales	f__Ruminococcaceae						OTU495	4086.2386761218	2.32920233687881	0.890181867850756	2.61654659682341	0.00888242398293001	0.0493233521816697	d__Bacteria	p__Firmicutes	c__Clostridia	o__Clostridiales						OTU163	19979.2297538009	-3.13808111097626	0.499842602656753	-6.27813854660806	3.42650521469224e-10	1.33477953135966e-08	d__Bacteria	p__Firmicutes	c__Clostridia	o__Clostridiales
OTU1474	499.60154658602	-7.98585578862856	1.86119846265595	-4.29070620294444	1.78105818879453e-05	0.000349549664380973	d__Bacteria	p__Firmicutes	c__Clostridia	o__Clostridiales																							OTU1630	51.0387673226048	-5.94953552076359	2.14378384063868	-2.77524972806544	0.0055159334995888	0.0199177879598916	d__Bacteria	p__Firmicutes	c__Clostridia	o__Clostridiales	f__Ruminococcaceae
OTU229	12521.0596803886	1.4555572699728	0.340148217499797	4.27918535240794	1.87578607702099e-05	0.000363336254062487	d__Bacteria	p__Bacteroidetes	c__Flavobacteriia	o__Flavobacteriales																							OTU1638	240.741125228984	-7.67729885028123	2.62353498473336	-2.92631845771307	0.00342999628824126	0.0138874337906587	d__Bacteria	p__Firmicutes	c__Clostridia	o__Clostridiales	f__Ruminococcaceae
OTU2442	220.983285036645	-8.76053702742811	2.0474587062581	-4.27873685591379	1.87956910891913e-05	0.000363336254062487	d__Bacteria	p__Proteobacteria	c__Alphaproteobacteria	o__Rhodospirillales	f__Rhodospirillaceae																						OTU1643	741.318990888073	-9.27025625734946	2.28827638662521	-4.05119604936421	5.09564889755848e-05	0.000532557451854587	d__Bacteria	p__Firmicutes	c__Clostridia	o__Clostridiales
OTU1276	560.901709596783	-8.85468744087218	2.0738049497132	-4.26977833286432	1.95667334662656e-05	0.000375418445834097	d__Bacteria	p__Firmicutes	c__Clostridia	o__Clostridiales	f__Ruminococcaceae																						OTU1647	260.744420018473	-8.62226532807354	2.52866265668193	-3.40981241815289	0.000650075745866232	0.00395116960430752	d__Bacteria	p__Firmicutes	c__Clostridia	o__Clostridiales
OTU1022	698.377394897367	-8.70609056499153	2.04637146998499	-4.25440380335999	2.096067456265e-05	0.00039865820322043	d__Bacteria	p__Firmicutes	c__Clostridia	o__Clostridiales	f__Ruminococcaceae																						OTU1655	300.210043803878	-6.2597023651869	2.54888754762519	-2.45585662302721	0.0140549220605317	0.0406013535029516	d__Bacteria	p__Firmicutes	c__Clostridia	o__Clostridiales
OTU1110	766.634489145518	-7.65954830153695	1.80247636774465	-4.24945837771009	2.14288020409704e-05	0.00039865820322043	d__Bacteria	p__Firmicutes	c__Clostridia																								OTU1658	283.05986554232	-8.58854577619731	2.79795973163228	-3.06957447567943	0.00214363951665665	0.00968593532042924	d__Bacteria	p__Firmicutes	c__Clostridia	o__Clostridiales	f__Ruminococcaceae
OTU1614	326.522363843934	-8.92445270586336	2.09960447089251	-4.25053996101929	2.13255782290807e-05	0.00039865820322043	d__Bacteria	p__Firmicutes	c__Clostridia	o__Clostridiales																							OTU1668	207.698736824592	-8.04852257205626	2.71825419088439	-2.9609160905727	0.00306725492059557	0.0127427884241962	d__Bacteria	p__Firmicutes	c__Clostridia	o__Clostridiales
OTU331	7738.15210972696	-1.64397178332523	0.386984373374552	-4.24816064015606	2.15532828656709e-05	0.00039865820322043	d__Bacteria	p__Proteobacteria	c__Deltaproteobacteria																								OTU167	25143.3929967003	-2.55032843218173	0.425235102196215	-5.99745509956734	2.00433759981257e-09	6.39418553271217e-08	d__Bacteria
OTU373	10619.2172595903	-2.19328761379658	0.515763223080732	-4.25250873975802	2.11388963973773e-05	0.00039865820322043	d__Bacteria																										OTU1670	547.042812885201	-9.37049334076373	2.3334168114646	-4.01578204747835	5.92489929771699e-05	0.000606889087427505	d__Bacteria	p__Firmicutes	c__Clostridia	o__Clostridiales
OTU1171	360.165987473267	-9.2441712645486	2.17896871368059	-4.24245249897777	2.2109034677696e-05	0.000402499125989636	d__Bacteria	p__Firmicutes	c__Clostridia	o__Clostridiales																							OTU1681	711.280438415383	-9.06905580727155	2.02171228662448	-4.4858291000514	7.26309426419386e-06	9.80022615710904e-05	d__Bacteria	p__Proteobacteria
OTU1852	283.908625226361	-8.90384716324101	2.11029843705662	-4.21923601273183	2.45131560888189e-05	0.000435695186401551	d__Bacteria	p__Firmicutes	c__Clostridia	o__Clostridiales																							OTU1683	542.994441426988	-9.90885078915397	1.95597773695724	-5.06593229663667	4.06406351661443e-07	7.79754276210127e-06	d__Bacteria	p__Firmicutes	c__Clostridia	o__Clostridiales
OTU1121	673.073798530479	-7.15436017346316	1.70014115484152	-4.20809775299514	2.57529463722959e-05	0.000453301553206004	d__Bacteria	p__Firmicutes	c__Clostridia	o__Clostridiales																							OTU1692	485.548630608838	-8.0020403190926	2.58682227482413	-3.093386197023	0.00197886433004364	0.00913186528085556	d__Bacteria	p__Firmicutes
OTU1149	491.342791144958	-8.73237688230828	2.0768540691973	-4.20461746052447	2.61524096362049e-05	0.000454309764693802	d__Bacteria	p__Proteobacteria																									OTU1695	276.268989723139	-8.05439594457379	2.41589666575942	-3.33391575009354	0.000856325910945612	0.00488162731051257	d__Bacteria	p__Firmicutes	c__Clostridia	o__Clostridiales	f__Ruminococcaceae
OTU1422	303.041972275612	-8.42496839278125	2.0053361339888	-4.20127491345963	2.65416051207779e-05	0.000454923111770133	d__Bacteria	p__Firmicutes	c__Clostridia	o__Clostridiales	f__Lachnospiraceae																						OTU1697	291.386102587984	-7.93028675952162	2.29251958115403	-3.45920131924439	0.000541779791188605	0.00343929837813803	d__Bacteria	p__Firmicutes	c__Clostridia	o__Clostridiales
OTU2298	139.165706184496	8.85271039644746	2.10993362252185	4.19572933572501	2.71994908628106e-05	0.000463111860982028	d__Bacteria	p__Firmicutes	c__Clostridia	o__Clostridiales	f__Ruminococcaceae																						OTU1705	689.549763320358	-8.62171291248036	2.47357093961616	-3.4855329088796	0.000491157804820252	0.00325455339224966	d__Bacteria	p__Firmicutes
OTU1418	995.471746540061	-7.9454321210483	1.89607342925103	-4.19046646531345	2.78381557758088e-05	0.000470867753286871	d__Bacteria	p__Firmicutes	c__Clostridia	o__Clostridiales																							OTU1707	389.140017951623	-9.50453538552019	2.49880636466303	-3.80363021318056	0.000142590986453475	0.00122200475390628	d__Bacteria	p__Firmicutes	c__Clostridia	o__Clostridiales
OTU3381	61.0725131831117	7.81951351440469	1.87345000491634	4.17385758567593	2.99485005279519e-05	0.000503252253969702	d__Bacteria	p__Actinobacteria	c__Actinobacteria	o__Coriobacteriales	f__Coriobacteriaceae																						OTU1708	557.812983154172	-7.57407026833643	2.3073485760328	-3.28258605873894	0.00102859583875681	0.00556741031882896	d__Bacteria	p__Firmicutes	c__Clostridia	o__Clostridiales
OTU3092	67.7346944795481	7.80052296450593	1.87597999522124	4.15810562179581	3.20897653569068e-05	0.000532276043436177	d__Bacteria	p__Firmicutes	c__Clostridia	o__Clostridiales	f__Lachnospiraceae																						OTU1710	505.570809215737	-9.17675199982164	2.23550036792906	-4.10501028381529	4.04296894469211e-05	0.000444208254564248	d__Bacteria	p__Proteobacteria	c__Alphaproteobacteria
OTU1945	515.548107574865	-8.73706615490843	2.10847720599718	-4.14378022681841	3.41627158598646e-05	0.000563027836382768	d__Bacteria	p__Firmicutes	c__Clostridia	o__Clostridiales	f__Lachnospiraceae																						OTU1711	326.116973161268	-7.6328446242636	2.37526099256841	-3.21347618141536	0.00131138674383219	0.00667638676909417	d__Bacteria	p__Firmicutes	c__Clostridia	o__Clostridiales	f__Ruminococcaceae
OTU2743	71.0932523612875	-7.65931742023544	1.85646875456505	-4.12574539776187	3.69535907668118e-05	0.00059753259032373	d__Bacteria	p__Candidatus_Saccharibacteria	g__Saccharibacteria_genera_incertae_sedis																								OTU1718	136.735667199463	-6.26482159741732	2.49750115877751	-2.50843591219147	0.0121266963757128	0.0360436258750956	d__Bacteria	p__Firmicutes	c__Clostridia	o__Clostridiales	f__Ruminococcaceae
OTU1511	761.909397179471	-8.11348374509002	1.96744039640522	-4.12387778553011	3.7254662012367e-05	0.000598635850211223	d__Bacteria	p__Firmicutes	c__Clostridia	o__Clostridiales																							OTU1719	206.768631395728	-6.25938622411697	2.59719072981226	-2.41006028254592	0.0159498848746725	0.0453117723898154	d__Bacteria	p__Firmicutes	c__Clostridia	o__Clostridiales
OTU2295	220.818224742344	-8.65548485991522	2.1025500923764	-4.11666047401154	3.84401710719467e-05	0.000610059752012192	d__Bacteria	p__Firmicutes	c__Clostridia	o__Clostridiales																							OTU1722	135.623488995585	-6.92896530004616	2.40997291273611	-2.87512165113072	0.00403871857494517	0.0158285753905244	d__Bacteria	p__Firmicutes
OTU1701	382.146729523666	8.80275973454506	2.13908647205842	4.11519583220693	3.86850830958548e-05	0.000610180053002715	d__Bacteria	p__Verrucomicrobia	c__Opitutae	o__Puniceicoccales	f__Puniceicoccaceae																						OTU1723	278.51407569307	-6.09837662458236	2.51089846902402	-2.42876273167381	0.0151504435615573	0.0433279092288807	d__Bacteria	p__Firmicutes	c__Clostridia	o__Clostridiales	f__Ruminococcaceae
OTU1713	389.723475906527	-8.54618105864072	2.0827616720572	-4.10329284108605	4.07311163455752e-05	0.000636895217612384	d__Bacteria	p__Firmicutes	c__Clostridia	o__Clostridiales																							OTU1726	320.278043347513	-7.62913858981387	2.47506761806175	-3.08239602592689	0.0020534145102371	0.00937713802099394	d__Bacteria	p__Firmicutes	c__Clostridia	o__Clostridiales
OTU2736	171.141524035268	7.9155415251957	1.92945209735402	4.10248149516165	4.08742555060457e-05	0.000636895217612384	d__Bacteria	p__Firmicutes	c__Clostridia	o__Clostridiales																							OTU1727	240.424499759755	-8.75524602406399	2.56752591191913	-3.40999324813815	0.000649644877530918	0.00395116960430752	d__Bacteria	p__Firmicutes	c__Clostridia	o__Clostridiales
OTU1115	675.222185015937	-8.29497070671565	2.02282476552964	-4.10068674660693	4.11925859928583e-05	0.000637988786672522	d__Bacteria	p__Actinobacteria	c__Actinobacteria	o__Coriobacteriales	f__Coriobacteriaceae																						OTU1728	120.20145946228	-6.92782852992396	2.48782017090215	-2.78469827158438	0.0053577553639667	0.0195387078592317	d__Bacteria	p__Firmicutes	c__Clostridia	o__Clostridiales
OTU48	104534.797754208	-1.47501195379801	0.360063333428887	-4.09653473946224	4.19380578689408e-05	0.000642295517105075	d__Bacteria	p__Firmicutes																									OTU1732	386.600981584269	-8.14698220930561	2.19357208956128	-3.71402528691684	0.000203988397599329	0.00163891928196211	d__Bacteria	p__Firmicutes	c__Clostridia	o__Clostridiales
OTU2350	113.80723130827	8.80292204743685	2.15327249345562	4.08815980057858	4.34808604772398e-05	0.000657584072276374	d__Bacteria	p__Firmicutes	c__Clostridia	o__Clostridiales																							OTU1736	278.048014836033	-7.61587928024517	2.69843540007506	-2.82233151849154	0.00476758652591292	0.0178420159506872	d__Bacteria	p__Bacteroidetes	c__Bacteroidia	o__Bacteroidales	f__Porphyromonadaceae
OTU1559	398.562819811189	-8.29514026415516	2.03041446923736	-4.0854418592037	4.39930159686307e-05	0.000661438854124851	d__Bacteria	p__Firmicutes	c__Clostridia	o__Clostridiales	f__Ruminococcaceae																						OTU1737	548.300119165173	-8.88809756231128	2.12929814673892	-4.17419118873684	2.99046548541105e-05	0.000341710522799636	d__Bacteria	p__Proteobacteria	c__Alphaproteobacteria	o__Rhodospirillales
OTU1259	382.822454998873	-8.68146785781636	2.12784067945292	-4.07994261113968	4.5046820620548e-05	0.000673345208229238	d__Bacteria	p__Firmicutes	c__Clostridia	o__Clostridiales																							OTU1738	1052.33590372782	10.6599789913777	1.69474941770568	6.29000304116286	3.17459751869391e-10	1.27529534696282e-08	d__Bacteria	p__Firmicutes	c__Clostridia	o__Clostridiales	f__Ruminococcaceae
OTU2984	100.724241168672	-7.48935529457723	1.84280669962222	-4.06410248894393	4.82176370136716e-05	0.000704235964148864	d__Bacteria	p__Firmicutes																									OTU1744	485.950341804587	8.85051761233004	2.4655109120442	3.58972964552484	0.000331021099615216	0.00239733872425555	d__Bacteria	p__Firmicutes	c__Clostridia	o__Clostridiales
OTU8	423579.682508968	1.89956168602684	0.467698706603853	4.06150724645	4.87569045579533e-05	0.000704235964148864	d__Bacteria	p__Proteobacteria	c__Gammaproteobacteria	o__Aeromonadales	f__Succinivibrionaceae																						OTU1745	275.559382058667	-8.32526869586932	2.27744629265957	-3.65552800200051	0.000256653190415567	0.00197561482801923	d__Bacteria	p__Firmicutes	c__Clostridia	o__Clostridiales
OTU896	689.791932953973	-7.99165979768589	1.9658755340884	-4.06519113703285	4.799311365357e-05	0.000704235964148864	d__Bacteria	p__Actinobacteria	c__Actinobacteria	o__Coriobacteriales	f__Coriobacteriaceae																						OTU1746	175.601222942609	-8.10058728561559	2.59682184193402	-3.11942357954851	0.00181205259002582	0.00856962140434848	d__Bacteria	p__Firmicutes	c__Clostridia	o__Clostridiales
OTU1907	493.243788694122	-8.81227430310939	2.1725934854248	-4.0561082237556	4.98971466025075e-05	0.000708760021630092	d__Bacteria	p__Proteobacteria	c__Alphaproteobacteria	o__Rhodospirillales	f__Rhodospirillaceae																						OTU1747	109.945964895754	-5.95134281812224	2.1070348349026	-2.82451088113945	0.00473528404160051	0.0177822439574654	d__Bacteria	p__Firmicutes
OTU1147	567.235822219204	-9.2351048178026	2.28127440485326	-4.04822181766276	5.16082248716771e-05	0.000725053257623398	d__Bacteria																										OTU1751	346.660403045871	-7.68259370941012	2.40018174285372	-3.2008383249661	0.00137028395181955	0.00693503944907099	d__Bacteria	p__Firmicutes	c__Clostridia	o__Clostridiales	f__Ruminococcaceae
OTU2410	105.67370510675	8.8525372513052	2.1926492098438	4.03737050667391	5.40536639882247e-05	0.000748041780936166	d__Bacteria	p__Firmicutes	c__Clostridia	o__Clostridiales	f__Ruminococcaceae																						OTU1755	358.713707471443	8.85089408674012	2.29570993578166	3.85540609847407	0.000115537673502074	0.00103500821802729	d__Bacteria	p__Firmicutes	c__Clostridia	o__Clostridiales	f__Ruminococcaceae
OTU977	529.824580895804	-8.98707555303718	2.22650103241573	-4.03641203044326	5.42748632027045e-05	0.000748041780936166	d__Bacteria	p__Firmicutes	c__Clostridia	o__Clostridiales																							OTU1757	252.989983216698	-7.09813379241809	2.64110247861171	-2.68756470068863	0.00719751568768416	0.0243102082665616	d__Bacteria	p__Firmicutes	c__Clostridia	o__Clostridiales
OTU1427	393.993497375938	-8.031977647136	1.99796780364618	-4.02007361303725	5.81799593144091e-05	0.000795641890411414	d__Bacteria	p__Firmicutes	c__Clostridia	o__Clostridiales	f__Ruminococcaceae																						OTU176	24068.8515974459	-3.9064532178781	0.491859784488802	-7.94220902190273	1.98611873768249e-15	2.43157679741985e-13	d__Bacteria	p__Proteobacteria	c__Deltaproteobacteria
OTU1388	426.028966128007	-8.03200779869722	1.99979089237067	-4.01642383178153	5.9087949391627e-05	0.000800706711563291	d__Bacteria	p__Firmicutes	c__Clostridia	o__Clostridiales	f__Lachnospiraceae																						OTU177	17451.3713002446	-2.38389885829148	0.437686137646785	-5.44659438178347	5.13433647601184e-08	1.21104395227765e-06	d__Bacteria	p__Firmicutes	c__Clostridia	o__Clostridiales
OTU2567	152.868240300058	-7.65944007641268	1.90777931056386	-4.01484596986685	5.94846292915553e-05	0.000800706711563291	d__Bacteria	p__Firmicutes	c__Clostridia	o__Clostridiales	f__Lachnospiraceae																						OTU1774	346.809673629234	7.87691872426671	2.60081416125138	3.02863574092381	0.00245660687701888	0.0106688112851614	d__Bacteria	p__Firmicutes	c__Clostridia	o__Clostridiales
OTU3043	78.8476372774493	-7.71433857066527	1.9306061995831	-3.99581156029186	6.44730038256589e-05	0.00085886058464129	d__Bacteria	p__Firmicutes																									OTU1777	60.734511403378	-6.11043280571838	2.17165720873748	-2.81371884159874	0.00489720399892546	0.0181946697705742	d__Bacteria	p__Proteobacteria	c__Betaproteobacteria	o__Burkholderiales
OTU295	643.315049226386	-8.07468382382275	2.03155271451409	-3.97463662455546	7.0486790476649e-05	0.000919906285865303	d__Bacteria	p__Firmicutes	c__Clostridia	o__Clostridiales	f__Lachnospiraceae																						OTU1780	599.490450466542	-5.94164403757235	2.33888669271235	-2.54037275772516	0.0110734378627263	0.0334523557218853	d__Bacteria	p__Firmicutes	c__Clostridia	o__Clostridiales
OTU1309	432.005644557747	-7.65854596945376	1.93356699806059	-3.96083816962921	7.46871388982468e-05	0.000964927809584887	d__Bacteria	p__Firmicutes	c__Clostridia	o__Clostridiales	f__Ruminococcaceae																						OTU1782	362.62765755794	-9.48208660871527	2.37395088296171	-3.99422190103847	6.49070544306147e-05	0.000651859519301212	d__Bacteria	p__Firmicutes	c__Clostridia	o__Clostridiales
OTU2489	44.9926322874536	-6.99098636836012	1.76481453156718	-3.961315052269	7.45381054852558e-05	0.000964927809584887	d__Bacteria	p__Firmicutes	c__Clostridia	o__Clostridiales																							OTU1783	559.953954207388	-8.17341065230788	2.45601198527016	-3.32791969311535	0.000874970849120789	0.00496589415693057	d__Bacteria	p__Firmicutes	c__Clostridia	o__Clostridiales	f__Lachnospiraceae
OTU1744	485.950341804587	8.85208973583065	2.23631259480957	3.95834185094523	7.54718876554254e-05	0.000970191115810494	d__Bacteria	p__Firmicutes	c__Clostridia	o__Clostridiales																							OTU1785	287.65847170029	-8.09392939880459	2.56397536837746	-3.15678906226256	0.00159516693942061	0.00773806453066112	d__Bacteria	p__Firmicutes	c__Clostridia	o__Clostridiales	f__Ruminococcaceae
OTU987	834.662800102699	-7.99175982148403	2.01958238434457	-3.95713484304214	7.58541159934793e-05	0.000970253394125549	d__Bacteria	p__Firmicutes	c__Clostridia	o__Clostridiales	f__Ruminococcaceae																						OTU179	23809.0379831725	-3.09578024123356	0.389296586755585	-7.95224090463759	1.83167626822152e-15	2.35461984279877e-13	d__Bacteria
OTU2892	55.5952287391934	-7.71424099681196	1.95174341999177	-3.95248725718491	7.734304905303e-05	0.00098232767417081	d__Bacteria	p__Firmicutes	c__Clostridia	o__Clostridiales																							OTU1794	512.680431765565	-5.93315245444837	2.36833102042387	-2.50520404592196	0.0122380769333898	0.0362907679305019	d__Bacteria	p__Firmicutes	c__Clostridia	o__Clostridiales
OTU2429	360.134759893295	7.80005070844749	1.98111454878573	3.93720328449878	8.24367684622948e-05	0.00103387771569054	d__Bacteria	p__Firmicutes	c__Clostridia	o__Clostridiales																							OTU18	301933.124238168	-3.50703181647898	0.352528729337674	-9.9482156335682	2.56745317444239e-23	1.32018442229828e-20	d__Bacteria	p__Verrucomicrobia
OTU2316	103.113918884749	-7.59933452966717	1.93183132596324	-3.93374640297752	8.3632020299388e-05	0.00103988229870395	d__Bacteria	p__Firmicutes	c__Clostridia	o__Clostridiales																							OTU1802	247.273511855176	-7.01434762106645	2.46835497499784	-2.84170943487275	0.00448723679619257	0.0171421780133895	d__Bacteria	p__Firmicutes	c__Clostridia	o__Clostridiales
OTU2392	68.1318108101023	-7.06925104920386	1.7971997700276	-3.93348094468946	8.37244791255224e-05	0.00103988229870395	d__Bacteria	p__Firmicutes																									OTU1806	1033.39415747943	-7.70686986910089	1.91631588541178	-4.02171162268731	5.77767668385316e-05	0.000594176270167459	d__Bacteria	p__Firmicutes	c__Clostridia	o__Clostridiales
OTU1820	363.406241037825	8.8026561957158	2.23950797723303	3.93062060291999	8.47268803335002e-05	0.00104727312181456	d__Bacteria	p__Firmicutes	c__Clostridia	o__Clostridiales	f__Lachnospiraceae																						OTU1808	211.083569636988	-6.26315825259459	2.43551922078012	-2.57159056646181	0.0101232533619262	0.0314881128599871	d__Bacteria	p__Firmicutes	c__Clostridia	o__Clostridiales
OTU1788	351.804811967003	-8.54210448933293	2.17795491806074	-3.92207589720858	8.77893276349241e-05	0.00107479219690186	d__Bacteria	p__Firmicutes	c__Clostridia	o__Clostridiales																							OTU1811	163.601140978011	7.87251968178874	2.60519152422677	3.0218583196586	0.00251228105322932	0.0108373734695513	d__Bacteria	p__Firmicutes	c__Clostridia	o__Clostridiales	f__Ruminococcaceae
OTU1130	736.466179048362	-8.51459254610986	2.17295827353306	-3.91843352438876	8.91263014499484e-05	0.00107691453506948	d__Bacteria	p__Firmicutes	c__Clostridia	o__Clostridiales	f__Ruminococcaceae																						OTU1816	253.423567870004	9.44013712604359	2.06811292860945	4.56461395093685	5.00414334497204e-06	7.26873024854413e-05	d__Bacteria	p__Firmicutes	c__Clostridia	o__Clostridiales	f__Ruminococcaceae
OTU1697	291.386102587984	-7.90105190714799	2.01650961519476	-3.91818211409067	8.92192905366781e-05	0.00107691453506948	d__Bacteria	p__Firmicutes	c__Clostridia	o__Clostridiales																							OTU1820	363.406241037825	9.43938783276379	2.46883455203379	3.8234185539034	0.000131614079743849	0.00114705016617436	d__Bacteria	p__Firmicutes	c__Clostridia	o__Clostridiales	f__Lachnospiraceae
OTU32	113215.932956779	1.41551162233884	0.361098109395518	3.9200194781092	8.85418121531627e-05	0.00107691453506948	d__Bacteria	p__Bacteroidetes	c__Bacteroidia	o__Bacteroidales	f__Prevotellaceae																						OTU1825	217.024926658213	-7.73136995401903	2.48790345977346	-3.10758438943729	0.00188623124157545	0.00883333428431783	d__Bacteria	p__Firmicutes	c__Clostridia	o__Clostridiales	f__Ruminococcaceae
OTU2244	148.662992293394	-6.98984581225452	1.7861702727684	-3.91331437927298	9.10378862378125e-05	0.00109373086690381	d__Bacteria	p__Firmicutes	c__Clostridia	o__Clostridiales																							OTU1826	118.151947425104	-6.92851281961888	2.49226638464329	-2.78000492335434	0.00543580743207558	0.0197952704077427	d__Bacteria	p__Firmicutes	c__Clostridia	o__Clostridiales
OTU2469	83.2122651261826	7.81763797303285	2.00415375649768	3.90071767083101	9.59079482524752e-05	0.00114688062770751	d__Bacteria	p__Firmicutes	c__Clostridia	o__Clostridiales																							OTU1828	609.641118676483	-8.76567520706523	2.31882417706533	-3.78022417299398	0.000156687217919804	0.00132079618777645	d__Bacteria	p__Firmicutes	c__Clostridia	o__Clostridiales
OTU2072	145.700789557277	-8.03185406614171	2.06414430923099	-3.89113010666102	9.97784092285428e-05	0.00118764023206752	d__Bacteria	p__Firmicutes	c__Clostridia	o__Clostridiales																							OTU183	23316.1655116051	-2.94042982382999	0.50044863876415	-5.87558761492755	4.21346042057779e-09	1.19041832322038e-07	d__Bacteria	p__Bacteroidetes	c__Bacteroidia	o__Bacteroidales
OTU1404	567.073396479911	-7.94525980943779	2.04450227410565	-3.88615846021173	0.000101843041948666	0.00120109385711019	d__Bacteria	p__Firmicutes	c__Clostridia	o__Clostridiales	f__Ruminococcaceae																						OTU1832	422.781526802137	-6.09952858353807	2.46570395583086	-2.47374733252708	0.0133704219737369	0.0390629032891791	d__Bacteria	p__Firmicutes	c__Clostridia	o__Clostridiales	f__Ruminococcaceae
OTU3053	24.4489059554036	-6.07628771953966	1.56690917009408	-3.87788126811131	0.00010537011643847	0.00122791215528713	d__Bacteria	p__Firmicutes	c__Clostridia	o__Clostridiales	f__Ruminococcaceae																						OTU1843	211.632756914955	7.87416229482306	2.20334949055999	3.5737237004656	0.00035194030025546	0.00249115274207342	d__Bacteria	p__Firmicutes	c__Clostridia	o__Clostridiales
OTU3150	40.8925627431369	-7.15406337246507	1.84503546835737	-3.87746658270712	0.000105549819649341	0.00122791215528713	d__Bacteria	p__Firmicutes	c__Clostridia	o__Clostridiales	f__Lachnospiraceae																						OTU1849	344.758518530464	-8.09464169894371	2.58942970205351	-3.12603261348411	0.00177181901034228	0.00843582717701851	d__Bacteria	p__Proteobacteria	c__Alphaproteobacteria	o__Rhodospirillales	f__Rhodospirillaceae
OTU1157	491.731431025041	-8.25644268483567	2.13351422007087	-3.86987937889695	0.000108889213994527	0.0012442407519108	d__Bacteria	p__Firmicutes	c__Clostridia	o__Clostridiales																							OTU1852	283.908625226361	-8.92974981961594	2.39580815633821	-3.72723909299328	0.000193588794818722	0.00157008451570641	d__Bacteria	p__Firmicutes	c__Clostridia	o__Clostridiales
OTU1684	493.753113203357	-7.54499553601877	1.94944947257058	-3.870321155885	0.000108692070629958	0.0012442407519108	d__Bacteria	p__Firmicutes	c__Clostridia	o__Clostridiales	f__Ruminococcaceae																						OTU1853	346.290879349779	-8.0909594407349	2.59434776956949	-3.11868729999815	0.00181658641204587	0.00856962140434848	d__Bacteria	p__Firmicutes	c__Clostridia	o__Clostridiales
OTU2049	137.432011136958	-8.11326993784221	2.09890378158342	-3.86547968946034	0.000110871075686101	0.00125572482638311	d__Bacteria	p__Firmicutes	c__Clostridia	o__Clostridiales																							OTU1858	638.361034524323	9.44208561398807	1.58330803566031	5.96351777501737	2.46864584345781e-09	7.64685357051811e-08	d__Bacteria	p__Firmicutes	c__Clostridia	o__Clostridiales	f__Ruminococcaceae
OTU197	18046.3487492283	-2.7194655832341	0.704648642957412	-3.85932139430582	0.00011370232176458	0.00126003736748593	d__Bacteria	p__Firmicutes	c__Clostridia	o__Clostridiales	f__Ruminococcaceae																						OTU1861	443.702043168816	-8.3796654341378	2.57879890425555	-3.24944508868436	0.00115630399993389	0.00606705629353068	d__Bacteria	p__Firmicutes	c__Clostridia	o__Clostridiales
OTU2001	99.1832121000331	7.91510729858071	2.05061559054029	3.8598688779574	0.000113447883204254	0.00126003736748593	d__Bacteria	p__Firmicutes	c__Clostridia	o__Clostridiales	f__Peptococcaceae_1																						OTU1865	359.500026494291	-7.73344239041639	2.42324648423972	-3.19135607570797	0.00141606642533654	0.00706933355250531	d__Bacteria	p__Firmicutes	c__Clostridia	o__Clostridiales	f__Ruminococcaceae
OTU2573	97.3887604918072	7.79994701872793	2.02197575399498	3.85758681987999	0.000114512009768949	0.00126356385028312	d__Bacteria	p__Firmicutes																									OTU1866	233.651443907318	-8.04942551889073	2.4974636087731	-3.22304016387454	0.00126837767609626	0.00652199801048699	d__Bacteria	p__Firmicutes	c__Clostridia	o__Clostridiales
OTU1564	519.329566724044	-7.99169990625625	2.07594254006343	-3.8496729808389	0.000118275630178493	0.00129531084313795	d__Bacteria	p__Firmicutes	c__Clostridia	o__Clostridiales	f__Ruminococcaceae																						OTU1867	172.271464112312	-5.93899714641119	2.39394576880019	-2.4808403029897	0.0131073081882905	0.0383814229522722	d__Bacteria	p__Firmicutes	c__Clostridia	o__Clostridiales
OTU2104	123.565634849201	-8.1547182581208	2.1296759205005	-3.82908882033297	0.000128618584225462	0.00137782658351526	d__Bacteria	p__Firmicutes																									OTU1877	243.282762763139	-7.51670218537997	2.36166043037785	-3.18280396652001	0.00145856328757962	0.00719763188554167	d__Bacteria	p__Firmicutes	c__Clostridia	o__Clostridiales	f__Peptococcaceae_1
OTU2574	66.384224043063	7.81878928921746	2.0437909016943	3.82563073489352	0.000130437688800088	0.00139151575894202	d__Bacteria	p__Firmicutes	c__Clostridia	o__Clostridiales	f__Ruminococcaceae																						OTU1880	311.529571151826	-9.45490971081223	2.70297181671316	-3.49796829265853	0.000468816865248061	0.00314707091528137	d__Bacteria	p__Firmicutes	c__Clostridia	o__Clostridiales
OTU1455	44.2094571310012	-7.06754737271149	1.85366485553979	-3.81274282219339	0.000137433097248907	0.0014600846819295	d__Bacteria	p__Firmicutes	c__Clostridia	o__Clostridiales																							OTU189	28780.4699365579	-3.02995085200905	0.572821070549621	-5.28952409013484	1.22635030137743e-07	2.58438247937816e-06	d__Bacteria	p__Proteobacteria	c__Deltaproteobacteria
OTU2021	45.421844956824	-6.9908520801221	1.83506593281501	-3.80959177275884	0.000139196432400411	0.00147058179494197	d__Bacteria	p__Firmicutes	c__Clostridia	o__Clostridiales																							OTU1894	448.456916324543	-8.97185856324779	2.42017187253689	-3.70711628585421	0.000209632699958704	0.0016583559125964	d__Bacteria	p__Firmicutes	c__Clostridia	o__Clostridiales
OTU2137	140.931320083062	7.81868063901902	2.0528022057678	3.80878421557163	0.000139651762012409	0.00147058179494197	d__Bacteria	p__Firmicutes	c__Clostridia	o__Clostridiales	f__Ruminococcaceae																						OTU1897	174.094631371666	-7.01424469843961	2.54906629444314	-2.75169175228214	0.00592882983517099	0.0209670172025098	d__Bacteria	p__Firmicutes	c__Clostridia
OTU1234	444.170329712412	-7.54509885365578	1.98272503683269	-3.80541866042541	0.000141564532181051	0.00147353203335013	d__Bacteria	p__Firmicutes	c__Clostridia	o__Clostridiales	f__Ruminococcaceae																						OTU1899	156.085948260268	-6.26380356007915	2.41336899479063	-2.59546036001948	0.00944642987040178	0.0297997192598809	d__Bacteria	p__Firmicutes	c__Clostridia	o__Clostridiales	f__Ruminococcaceae
OTU2646	48.4115624231386	-7.06686340011643	1.85684302923331	-3.80584857678267	0.000141318827315433	0.00147353203335013	d__Bacteria	p__Firmicutes	c__Clostridia	o__Clostridiales																							OTU1907	493.243788694122	-8.83770785286317	2.4646707065237	-3.58575603202114	0.00033610306605644	0.00241374576209806	d__Bacteria	p__Proteobacteria	c__Alphaproteobacteria	o__Rhodospirillales	f__Rhodospirillaceae
OTU2291	181.931353737063	-8.11327777143248	2.13696780234417	-3.7966307974002	0.000146675988055835	0.00151447375619097	d__Bacteria	p__Firmicutes	c__Clostridia	o__Clostridiales																							OTU1910	195.278740355849	-6.26063709953553	2.54832978038718	-2.45676095288747	0.0140195940350662	0.0405448551902758	d__Bacteria	p__Firmicutes	c__Clostridia	o__Clostridiales	f__Ruminococcaceae
OTU1335	765.852406013109	-7.6613516884415	2.01898769267992	-3.79465002001679	0.000147851862933763	0.00152050855841082	d__Bacteria	p__Firmicutes	c__Clostridia	o__Clostridiales	f__Ruminococcaceae																						OTU1912	279.015103979388	-7.72875665954595	2.65574846063341	-2.91019905465844	0.00361198632075068	0.0144648237237539	d__Bacteria	p__Firmicutes	c__Clostridia	o__Clostridiales
OTU2088	309.230094649673	7.91495095798572	2.08661496185264	3.79320147832079	0.000148717392387275	0.00152331639771986	d__Bacteria	p__Firmicutes	c__Clostridia	o__Clostridiales	f__Lachnospiraceae																						OTU1921	431.848865408313	-8.44721222334392	2.5308221026932	-3.33773449123696	0.000844644178561437	0.00485812121494732	d__Bacteria	p__Firmicutes	c__Clostridia	o__Clostridiales
OTU2856	131.807147601796	7.79962730293644	2.06089736529775	3.78457822998361	0.000153969471364786	0.00156464628805875	d__Bacteria	p__Firmicutes	c__Clostridia	o__Clostridiales																							OTU1924	333.563646929687	7.8745845095642	2.35739221175424	3.34037945416999	0.000836639924143706	0.00482416465646281	d__Bacteria	p__Firmicutes	c__Clostridia	o__Clostridiales	f__Ruminococcaceae
OTU1623	340.547139407956	-8.02697981223709	2.12241035777699	-3.78201123209958	0.000155566340861766	0.0015746498517937	d__Bacteria	p__Firmicutes	c__Clostridia	o__Clostridiales	f__Ruminococcaceae																						OTU1927	289.022833541749	-7.50414978112501	2.75384987019771	-2.72496691353267	0.00643079310756862	0.0224032101349037	d__Bacteria	p__Firmicutes	c__Clostridia	o__Clostridiales
OTU1085	478.821876088782	-7.71440495828693	2.04211974502471	-3.77764574143207	0.000158317860555377	0.00158262842926182	d__Bacteria	p__Firmicutes	c__Clostridia	o__Clostridiales																							OTU1930	320.015601229339	-7.24776152591144	2.717382880431	-2.6671845098111	0.00764896661472344	0.0253421303691417	d__Bacteria	p__Firmicutes	c__Clostridia	o__Clostridiales	f__Lachnospiraceae
OTU1921	431.848865408313	-8.42715771845426	2.23304888488452	-3.77383485668298	0.000160757196686129	0.0015957789678766	d__Bacteria	p__Firmicutes	c__Clostridia	o__Clostridiales																							OTU1933	246.230281180035	7.87234670712167	2.62291874716088	3.00136888176308	0.00268768759372162	0.0114027141971259	d__Bacteria	p__Firmicutes	c__Clostridia	o__Clostridiales	f__Ruminococcaceae
OTU173	29144.9659910501	-1.23026427627227	0.327192344011856	-3.76006437432929	0.000169869639086587	0.00166058875320005	d__Bacteria	p__Firmicutes	c__Clostridia	o__Clostridiales	f__Lachnospiraceae																						OTU1935	128.43881855573	-8.15124524108544	2.09472464033278	-3.89132064622608	9.97000733007089e-05	0.000915460315914724	d__Bacteria	p__Firmicutes	c__Clostridia	o__Clostridiales
OTU43	153831.169518942	-1.47649493371136	0.393060135032552	-3.75640977579443	0.000172368373879835	0.00167863291380703	d__Bacteria	p__Firmicutes	c__Clostridia	o__Clostridiales	f__Lachnospiraceae																						OTU1937	391.250945906589	-9.76764921766611	2.48639238784408	-3.92844237515364	8.54978313148816e-05	0.000802244249308615	d__Bacteria	p__Firmicutes	c__Clostridia	o__Clostridiales
OTU1420	478.025625517675	-7.65936770903889	2.04131564561802	-3.75217214715462	0.000175309013872265	0.00168753153897594	d__Bacteria	p__Firmicutes	c__Clostridia	o__Clostridiales																							OTU1939	124.86361758249	-7.01142097886171	2.56929520794367	-2.72892774531475	0.00635406245169228	0.022165935635415	d__Bacteria	p__Firmicutes	c__Clostridia	o__Clostridiales	f__Ruminococcaceae
OTU3032	89.2940359022102	7.81876888207808	2.08479155639829	3.7503839931057	0.00017656397665676	0.00168753153897594	d__Bacteria	p__Firmicutes	c__Clostridia	o__Clostridiales	f__Ruminococcaceae																						OTU1945	515.548107574865	-8.76302394448704	2.39379686373051	-3.66072162482104	0.000251505898373121	0.00194180680095283	d__Bacteria	p__Firmicutes	c__Clostridia	o__Clostridiales	f__Lachnospiraceae
OTU917	1162.34085521501	-6.99104712715418	1.86342537808164	-3.75171831906214	0.000175626722913049	0.00168753153897594	d__Bacteria	p__Firmicutes	c__Clostridia	o__Clostridiales																							OTU1948	258.873420432852	-7.63060661329633	2.43129132775092	-3.13849949868208	0.00169815225568006	0.00814542807715194	d__Bacteria	p__Firmicutes	c__Clostridia	o__Clostridiales	f__Ruminococcaceae
OTU2320	84.9321158467755	7.79975575213829	2.08170912080409	3.74680385179151	0.000179102023870862	0.00169290920357348	d__Bacteria	p__Firmicutes	c__Clostridia	o__Clostridiales																							OTU1950	262.662579305671	-5.93900809148447	2.41040751970979	-2.46390207586123	0.0137433653404235	0.0398805782056757	d__Bacteria	p__Firmicutes	c__Clostridia	o__Clostridiales	f__Ruminococcaceae
OTU2421	69.9541354280541	-7.07934180052967	1.89482700784188	-3.73614149008394	0.000186865549522961	0.00174600415172012	d__Bacteria	p__Firmicutes																									OTU1961	309.280697345419	-8.47496322190135	2.45537082704702	-3.45160214845994	0.000557268771318387	0.00352891135728959	d__Bacteria	p__Proteobacteria	c__Deltaproteobacteria
OTU1618	345.13602064414	-7.98570369419238	2.1423612919859	-3.72752426216117	0.000193369950750147	0.00178832425675765	d__Bacteria	p__Firmicutes	c__Clostridia	o__Clostridiales																							OTU1970	114.534699224904	-7.0169347575691	2.38567782439278	-2.94127508996531	0.00326864112711426	0.0133391687901758	d__Bacteria	p__Firmicutes	c__Clostridia	o__Clostridiales	f__Ruminococcaceae
OTU2213	164.78727735094	-7.71421329825016	2.07220869912295	-3.72270095261889	0.000197102922971942	0.0018098271962888	d__Bacteria	p__Firmicutes	c__Clostridia	o__Clostridiales																							OTU1973	491.814507262195	-9.59708981610343	2.4785053085101	-3.87212800519379	0.000107889262417619	0.000973274714651574	d__Bacteria	p__Firmicutes	c__Clostridia	o__Clostridiales
OTU1425	232.681434530294	-7.81239230366758	2.09950437841849	-3.72106502085625	0.000198384346259358	0.00181511086915591	d__Bacteria	p__Firmicutes	c__Clostridia	o__Clostridiales																							OTU1980	160.72467674086	-7.0112096456379	2.57467640034371	-2.72314207902085	0.0064664241655349	0.0224968559263738	d__Bacteria	p__Firmicutes	c__Clostridia	o__Clostridiales	f__Ruminococcaceae
OTU1671	251.970974054981	-8.07452908819276	2.17456577996986	-3.71316846911142	0.00020468053793455	0.00185293543320326	d__Bacteria	p__Firmicutes	c__Clostridia	o__Clostridiales	f__Ruminococcaceae																						OTU1997	186.133267694295	-8.44785509892843	2.48687148195378	-3.39698096995808	0.000681337050118064	0.00410238303478582	d__Bacteria	p__Firmicutes	c__Clostridia	o__Clostridiales
OTU1435	329.92509912065	-7.65940742001163	2.06714936073004	-3.70529946481788	0.000211141124205672	0.00188603454277125	d__Bacteria	p__Firmicutes	c__Clostridia	o__Clostridiales	f__Lachnospiraceae																						OTU1999	198.444203400655	-7.25559016667916	2.41525962738368	-3.00406220698465	0.00266400849849104	0.0113209352886288	d__Bacteria	p__Firmicutes
OTU2434	111.054533732764	-7.15821487634188	1.93196696906834	-3.70514350967078	0.000211271080637153	0.00188603454277125	d__Bacteria	p__Firmicutes																									OTU2000	182.091466611869	7.8722121750401	2.6648052768825	2.95414161902652	0.00313540086454902	0.0129599929626295	d__Bacteria	p__Firmicutes	c__Clostridia	o__Clostridiales	f__Ruminococcaceae
OTU1924	333.563646929687	7.91233962081964	2.14082320400174	3.69593323074483	0.000219080548401172	0.00192237573358161	d__Bacteria	p__Firmicutes	c__Clostridia	o__Clostridiales	f__Ruminococcaceae																						OTU2002	200.904368869371	-7.17033034124466	2.73227497904673	-2.62430772752833	0.00868252994272781	0.0278338958637821	d__Bacteria	p__Firmicutes	c__Clostridia	o__Clostridiales	f__Lachnospiraceae
OTU342	10245.1223248715	-1.7166181827694	0.464430198853347	-3.69618122811057	0.000218866765170412	0.00192237573358161	d__Bacteria	p__Firmicutes	c__Clostridia	o__Clostridiales																							OTU2009	174.671415569131	-7.73169561146623	2.53079628518136	-3.05504463426703	0.00225027030349037	0.0100267676781174	d__Bacteria	p__Firmicutes	c__Clostridia	o__Clostridiales
OTU1169	451.259774973101	-8.35947448776663	2.26451517284321	-3.69150738666542	0.000222928921159671	0.00193272671652964	d__Bacteria	p__Firmicutes	c__Clostridia	o__Clostridiales																							OTU2010	428.617418671276	-7.6241284830323	2.43284291443818	-3.13383508560516	0.0017253779536633	0.00824525412429061	d__Bacteria	p__Firmicutes
OTU1584	132.304887733179	-7.54685352341435	2.0438346630075	-3.69249707914688	0.000222062892096692	0.00193272671652964	d__Bacteria	p__Firmicutes	c__Clostridia	o__Clostridiales																							OTU2012	277.306014290796	-7.09850645492591	2.71755286682342	-2.61209507332361	0.00899892248633107	0.0287764051148721	d__Bacteria	p__Firmicutes	c__Clostridia	o__Clostridiales
OTU2184	71.9645249006622	-6.98998586375689	1.89313408074336	-3.69228251440712	0.000222250378111474	0.00193272671652964	d__Bacteria	p__Firmicutes	c__Clostridia	o__Clostridiales	f__Ruminococcaceae																						OTU2013	552.488266680714	-5.95960047911761	1.95012905286042	-3.05600312470406	0.00224308918275016	0.0100235312231152	d__Bacteria	p__Firmicutes	c__Clostridia	o__Clostridiales
OTU1895	348.025689023661	-8.11334642637127	2.20098385683582	-3.68623622620985	0.000227595104468559	0.00195162346490046	d__Bacteria	p__Firmicutes	c__Clostridia	o__Clostridiales																							OTU2016	67.2181367246344	-5.95994101278977	1.94061002149257	-3.07116883185311	0.00213222548124409	0.00965132343711014	d__Bacteria	p__Firmicutes	c__Clostridia	o__Clostridiales
OTU984	446.148381117148	-8.32830608075701	2.25938864853563	-3.68608830807165	0.000227727358798187	0.00195162346490046	d__Bacteria	p__Firmicutes	c__Clostridia	o__Clostridiales	f__Lachnospiraceae																						OTU2020	311.63104966301	-7.56101905357897	2.7447885411243	-2.75468180528103	0.00587492399787319	0.0209202626018448	d__Bacteria	p__Firmicutes	c__Clostridia	o__Clostridiales	f__Ruminococcaceae
OTU1518	579.763476105702	-7.06836064516056	1.91895205001564	-3.6834482889257	0.000230099979300453	0.00195889750589889	d__Bacteria	p__Firmicutes	c__Clostridia	o__Clostridiales	f__Lachnospiraceae																						OTU2021	45.421844956824	-7.02876057070418	2.0933253484111	-3.35770097851212	0.000785935845125269	0.00464025540983836	d__Bacteria	p__Firmicutes	c__Clostridia	o__Clostridiales
OTU596	137.946230415518	-7.07940497932182	1.92164208865609	-3.68403930217454	0.00022956682100564	0.00195889750589889	d__Bacteria	p__Firmicutes	c__Clostridia	o__Clostridiales	f__Lachnospiraceae																						OTU2025	87.9555081645871	8.85158500866024	2.0754672797756	4.26486367427448	2.00024293737598e-05	0.000238084471851557	d__Bacteria	p__Firmicutes	c__Clostridia	o__Clostridiales
OTU65	43626.0579579864	-1.54151946568599	0.418933479597371	-3.67962824830214	0.00023357420142436	0.00198191178832353	d__Bacteria	p__Proteobacteria	c__Deltaproteobacteria																								OTU2030	141.489480384433	-7.18236032634284	2.26185274871252	-3.17543232221069	0.0014961341662842	0.0073407651555662	d__Bacteria	p__Firmicutes	c__Clostridia	o__Clostridiales
OTU1861	443.702043168816	-8.35929407844385	2.27633525253266	-3.67225964151953	0.000240415235768817	0.00202658220052993	d__Bacteria	p__Firmicutes	c__Clostridia	o__Clostridiales																							OTU2033	465.42028891573	-7.83761487318756	2.6626874611854	-2.94349787101876	0.00324526055230761	0.0132648090301795	d__Bacteria	p__Firmicutes	c__Clostridia	o__Clostridiales
OTU2247	107.284150178266	7.81850363877261	2.13048085977332	3.66983049995788	0.000242711351691831	0.00203925125882254	d__Bacteria	p__Firmicutes	c__Clostridia	o__Clostridiales	f__Ruminococcaceae																						OTU2034	163.29263986852	-6.92425368340256	2.55893795830849	-2.70590916865356	0.00681176746617228	0.0234131740047178	d__Bacteria	p__Firmicutes	c__Clostridia	o__Clostridiales	f__Ruminococcaceae
OTU10	217117.152865508	1.16814249993179	0.318418788086465	3.66857278413668	0.000243908259779732	0.00204263236447457	d__Bacteria	p__Bacteroidetes	c__Bacteroidia	o__Bacteroidales	f__Prevotellaceae																						OTU2039	103.959085889198	-6.0976226753208	2.45574148382661	-2.48300674785169	0.0130278619731167	0.0382358825717843	d__Bacteria	p__Firmicutes	c__Clostridia	o__Clostridiales
OTU2433	97.0525285511696	-7.60581014656692	2.07433014553593	-3.66663434117999	0.000245763831735594	0.00204485052230489	d__Bacteria	p__Firmicutes	c__Clostridia	o__Clostridiales	f__Ruminococcaceae																						OTU2042	236.539271280825	-7.67306962854076	2.68035230530163	-2.86270935852863	0.00420035662481061	0.0163622983066486	d__Bacteria	p__Firmicutes	c__Clostridia	o__Clostridiales	f__Ruminococcaceae
OTU709	135.397840520471	-8.10898064647069	2.21266421437736	-3.66480399230054	0.000247528078348393	0.00205288609494748	d__Bacteria	p__Firmicutes	c__Clostridia	o__Clostridiales																							OTU2044	323.238198436588	-7.73101237454243	2.50644299832083	-3.08445569267754	0.00203924982214535	0.00936234159417089	d__Bacteria	p__Proteobacteria
OTU226	14003.2936451259	-1.72254591899753	0.470298778267998	-3.66266296787175	0.000249606854250951	0.00206347016810031	d__Bacteria	p__Proteobacteria	c__Deltaproteobacteria																								OTU2047	188.220911590693	8.86509888063049	2.28349017733737	3.88225838175819	0.000103490827002958	0.000943528071718458	d__Bacteria	p__Firmicutes	c__Clostridia	o__Clostridiales
OTU1548	190.897431374304	7.91453830065334	2.16429289411875	3.65687025178538	0.000255313530245919	0.00209716002000721	d__Bacteria	p__Firmicutes	c__Clostridia	o__Clostridiales																							OTU2048	242.672367926029	-7.17540689786486	2.58364475753229	-2.77724206354061	0.00548223336082605	0.0198798617358022	d__Bacteria	p__Firmicutes	c__Clostridia	o__Clostridiales
OTU2007	228.330291437152	7.82021549209726	2.13946087493902	3.65522715731838	0.000256954357579768	0.00210057231348878	d__Bacteria	p__Firmicutes																									OTU2049	137.432011136958	-8.13959859055707	2.38323368805534	-3.4153589852948	0.000636980016295208	0.00389922767117852	d__Bacteria	p__Firmicutes	c__Clostridia	o__Clostridiales
OTU1045	607.88298686774	-7.54723987419446	2.06829338340291	-3.64901804297085	0.000263244616735613	0.00214177819502298	d__Bacteria	p__Actinobacteria	c__Actinobacteria	o__Coriobacteriales	f__Coriobacteriaceae																						OTU2050	438.280903336951	-7.70387506510994	1.96853017081154	-3.91351637853434	9.09617276363261e-05	0.000847328267220994	d__Bacteria	p__Firmicutes	c__Clostridia	o__Clostridiales	f__Ruminococcaceae
OTU1866	233.651443907318	-8.02676188864327	2.20260431110367	-3.64421419143653	0.00026820999359177	0.00217529303950927	d__Bacteria	p__Firmicutes	c__Clostridia	o__Clostridiales																							OTU2059	199.995403099449	-7.51589839472232	2.43738600607273	-3.08358970470682	0.00204519441432037	0.00937289632659121	d__Bacteria	p__Firmicutes	c__Clostridia	o__Clostridiales
OTU2965	63.5470805068198	-7.07949831584294	1.94310231232592	-3.64339966605704	0.000269060562462985	0.00217532926444131	d__Bacteria	p__Firmicutes	c__Clostridia	o__Clostridiales	f__Ruminococcaceae																						OTU2062	217.447024899034	-7.17743547959519	2.4792203907396	-2.89503728930449	0.00379113494073222	0.0150185022074307	d__Bacteria	p__Firmicutes	c__Clostridia	o__Clostridiales	f__Ruminococcaceae
OTU1256	310.146968118744	-7.99169077656854	2.19545725827175	-3.64010310219364	0.000272528893743756	0.00219066961158361	d__Bacteria	p__Firmicutes	c__Clostridia	o__Clostridiales																							OTU2064	171.245774795544	-5.94231917474242	2.27724606593949	-2.60943218373324	0.00906926202919476	0.0289293705670716	d__Bacteria	p__Firmicutes	c__Clostridia	o__Clostridiales	f__Ruminococcaceae
OTU2555	109.428736795267	7.81847773148665	2.15122275700393	3.63443427977475	0.000278591258491269	0.00221067322710201	d__Bacteria	p__Firmicutes	c__Clostridia	o__Clostridiales																							OTU2065	126.562662542246	7.87573216268947	2.44174431530713	3.22545326032584	0.00125773370611218	0.00649215948888697	d__Bacteria	p__Firmicutes	c__Clostridia	o__Clostridiales	f__Lachnospiraceae
OTU2465	146.019867487268	7.81854607384303	2.15433431724481	3.6292166964328	0.000284282531206553	0.00224199505439279	d__Bacteria	p__Firmicutes	c__Clostridia	o__Clostridiales																							OTU2072	145.700789557277	-8.05950346054197	2.34497542223081	-3.43692449146219	0.000588359601626225	0.00366815217365027	d__Bacteria	p__Firmicutes	c__Clostridia	o__Clostridiales
OTU3064	88.4633263682539	7.91492994715583	2.18079349844003	3.62938075192244	0.000284101934925726	0.00224199505439279	d__Bacteria	p__Firmicutes																									OTU208	15503.2758151	-1.84217276096533	0.519770602268956	-3.54420344845147	0.000393801239264064	0.00269990129639442	d__Bacteria	p__Firmicutes	c__Clostridia	o__Clostridiales
OTU1751	346.660403045871	-7.65649093161753	2.11428511679685	-3.62131430183699	0.000293110159465564	0.00228758676294864	d__Bacteria	p__Firmicutes	c__Clostridia	o__Clostridiales	f__Ruminococcaceae																						OTU2084	97.2532967877023	-6.92673711731928	2.46473993101105	-2.81033184481978	0.00494904428577791	0.0183342836581196	d__Bacteria	p__Firmicutes	c__Clostridia	o__Clostridiales	f__Eubacteriaceae
OTU1203	92.2928246410042	-6.99092948501993	1.93298871319965	-3.61664268253689	0.000298448837268409	0.00231118060426831	d__Bacteria	p__Firmicutes	c__Clostridia	o__Clostridiales																							OTU2087	199.231113116987	-6.26012758021222	2.40525422150515	-2.60268853256384	0.00924959430035932	0.029341088723909	d__Bacteria	p__Firmicutes	c__Clostridia	o__Clostridiales	f__Ruminococcaceae
OTU2098	189.715518112948	7.91476185172934	2.18803485746854	3.61729239582881	0.000297700938056598	0.00231118060426831	d__Bacteria	p__Firmicutes	c__Clostridia	o__Clostridiales	f__Ruminococcaceae																						OTU2088	309.230094649673	7.87360105928482	2.29580188707158	3.42956467786862	0.000604550328913178	0.00372733548114096	d__Bacteria	p__Firmicutes	c__Clostridia	o__Clostridiales	f__Lachnospiraceae
OTU2175	242.04236990619	7.8246914480575	2.16490665897006	3.61433201548747	0.000301122978985094	0.00232488642333536	d__Bacteria	p__Firmicutes	c__Clostridia																								OTU2093	227.616709000986	-8.13441885749701	2.55570526254226	-3.18284701163286	0.00145834647710525	0.00719763188554167	d__Bacteria	p__Firmicutes	c__Clostridia	o__Clostridiales
OTU2786	108.121104348833	7.79956070595451	2.16024316294169	3.61050128048249	0.000305605792951081	0.00233843004070604	d__Bacteria	p__Firmicutes	c__Clostridia	o__Clostridiales	f__Ruminococcaceae																						OTU2101	243.167512064517	-7.61940947616479	2.58621962078558	-2.9461571689145	0.00321748867878397	0.0131722347024739	d__Bacteria	p__Firmicutes	c__Clostridia	o__Clostridiales
OTU3254	102.573517245333	7.79938180467406	2.160687442582	3.60967609241709	0.000306579592445081	0.00233892027352018	d__Bacteria	p__Firmicutes	c__Clostridia	o__Clostridiales																							OTU2102	91.0827449186683	-6.93143963207728	2.43651901387342	-2.84481245276972	0.00444375790657208	0.0170704312819373	d__Bacteria	p__Actinobacteria	c__Actinobacteria	o__Coriobacteriales	f__Coriobacteriaceae
OTU2146	151.694607761245	7.8224198139478	2.16986165593726	3.60503158924616	0.00031211496162874	0.00237410522588015	d__Bacteria	p__Firmicutes	c__Clostridia	o__Clostridiales	f__Ruminococcaceae																						OTU2103	151.317964008031	8.86098714708626	2.50947912246142	3.5310065215426	0.000413981540842383	0.00282320037534686	d__Bacteria	p__Firmicutes	c__Clostridia	o__Clostridiales
OTU2132	229.145672635388	-6.07475168456583	1.68626281778201	-3.60249400064228	0.000315178676724025	0.00238330699369844	d__Bacteria	p__Firmicutes	c__Clostridia	o__Clostridiales																							OTU2104	123.565634849201	-8.17993654408263	2.41712051347466	-3.38416578672108	0.000713948794766475	0.0042787001196844	d__Bacteria	p__Firmicutes
OTU2604	91.500981058988	-7.71101109000641	2.14029660660815	-3.60277686101951	0.000314835781012886	0.00238330699369844	d__Bacteria	p__Firmicutes	c__Clostridia	o__Clostridiales																							OTU2111	62.3914506206053	-7.01760741852423	2.36862135984165	-2.9627392277647	0.00304914767421824	0.0127262316078167	d__Bacteria	p__Firmicutes	c__Clostridia	o__Clostridiales	f__Ruminococcaceae
OTU1877	243.282762763139	-7.48826156921467	2.07917116039856	-3.60156090650046	0.000316312294728291	0.00238486483796609	d__Bacteria	p__Firmicutes	c__Clostridia	o__Clostridiales	f__Peptococcaceae_1																						OTU2119	404.689097439176	-6.25847503360253	2.47014498766247	-2.53364683646566	0.0112882435253465	0.0339836933298194	d__Bacteria	p__Firmicutes	c__Clostridia	o__Clostridiales
OTU2030	141.489480384433	-7.15099567826814	1.98853549824834	-3.59611165330833	0.000323009203209114	0.00242115644737793	d__Bacteria	p__Firmicutes	c__Clostridia	o__Clostridiales																							OTU2120	214.184341059908	-6.92306819036621	2.71675750364446	-2.54828345226951	0.0108254472163295	0.0330147672698213	d__Bacteria	p__Firmicutes	c__Clostridia	o__Clostridiales	f__Ruminococcaceae
OTU1101	797.278709112852	-7.94515414380495	2.21076816905126	-3.59384319669057	0.000325835973545334	0.00243524502321237	d__Bacteria	p__Firmicutes	c__Clostridia																								OTU2132	229.145672635388	-6.12251354438904	1.93059880565015	-3.17130287580759	0.00151756825889027	0.0074317485592512	d__Bacteria	p__Firmicutes	c__Clostridia	o__Clostridiales
OTU2226	79.6010477351667	-6.99186366545024	1.94618418718685	-3.59260120983552	0.000327393430276978	0.00243979278041191	d__Bacteria	p__Firmicutes	c__Clostridia	o__Clostridiales	f__Ruminococcaceae																						OTU214	24519.830226402	-2.25693248560461	0.495769175967775	-4.55238565648808	5.30409901370757e-06	7.49276844189129e-05	d__Bacteria	p__Firmicutes	c__Clostridia	o__Clostridiales
OTU1522	239.367432416507	-8.29486059736828	2.30990002238661	-3.59100416337412	0.000329406373383203	0.00244769880337634	d__Bacteria	p__Firmicutes	c__Clostridia	o__Clostridiales	f__Ruminococcaceae																						OTU2143	168.072216172772	-7.10407391140555	2.4312732486796	-2.92195618705701	0.00347840467541897	0.0140362726605509	d__Bacteria	p__Candidatus_Saccharibacteria	g__Saccharibacteria_genera_incertae_sedis
OTU2626	90.3206733705732	-6.99086454638414	1.94796992494296	-3.58879490738998	0.000332210053290342	0.00246141800290913	d__Bacteria	p__Firmicutes	c__Clostridia	o__Clostridiales	f__Ruminococcaceae																						OTU2147	260.881776947958	-8.42443996598383	2.28403719262742	-3.68839876740048	0.000225669778616841	0.00176351671982948	d__Bacteria	p__Firmicutes	c__Clostridia	o__Clostridiales
OTU1567	442.802842318785	-7.71425005285063	2.15282178515315	-3.58332032221694	0.000339254155028371	0.00249920467787376	d__Bacteria	p__Firmicutes	c__Clostridia	o__Clostridiales																							OTU2148	85.9283113162949	-6.27283489096386	2.22098993426088	-2.82434188205872	0.00473778184008705	0.0177822439574654	d__Bacteria	p__Firmicutes	c__Clostridia	o__Clostridiales	f__Ruminococcaceae
OTU1570	119.099999160485	-7.54479709408881	2.10808326088877	-3.57898439500342	0.000344932061346081	0.00253377237063078	d__Bacteria	p__Proteobacteria	c__Alphaproteobacteria	o__Rhodospirillales	f__Rhodospirillaceae																						OTU2150	168.950736996518	-7.10027470691365	2.62075310644817	-2.70924975322701	0.00674355554034085	0.0232408596437216	d__Bacteria	p__Firmicutes	c__Clostridia	o__Clostridiales	f__Ruminococcaceae
OTU1493	376.232607089428	7.7992746370961	2.18489485684332	3.56963384881792	0.000357480531180697	0.00258169226310554	d__Bacteria	p__Firmicutes	c__Clostridia	o__Clostridiales																							OTU2165	192.211799667119	-7.62755051083036	2.53361805296714	-3.01053684942672	0.00260786302097092	0.0111933486259036	d__Bacteria	p__Firmicutes	c__Clostridia	o__Clostridiales
OTU2794	40.1252256144403	-6.07617200495557	1.7012581307905	-3.57157558572975	0.000354840106847543	0.00258169226310554	d__Bacteria	p__Firmicutes	c__Clostridia	o__Clostridiales	f__Lachnospiraceae																						OTU2167	631.953885586769	-6.11274250905662	2.12447088010172	-2.87730115122309	0.00401092611139233	0.0157677232911157	d__Bacteria	p__Firmicutes	c__Clostridia	o__Clostridiales
OTU1785	287.65847170029	-8.07318948630207	2.26290228663382	-3.56762620020653	0.000360229896146377	0.00259182495692486	d__Bacteria	p__Firmicutes	c__Clostridia	o__Clostridiales	f__Ruminococcaceae																						OTU2169	52.3622469119458	-6.11087689462266	2.22029486429774	-2.75228168694408	0.00591815909877494	0.0209665004431024	d__Bacteria	p__Firmicutes
OTU162	27034.2662127967	-1.48906960919986	0.417776646347633	-3.56427201524521	0.000364867425267476	0.00261301991744479	d__Bacteria	p__Firmicutes	c__Clostridia	o__Clostridiales																							OTU2176	111.254161022497	-6.92454807841291	2.60593522318643	-2.65722187443549	0.00787875706668516	0.0259363436855923	d__Bacteria	p__Firmicutes	c__Clostridia	o__Clostridiales	f__Ruminococcaceae
OTU2850	41.8273846124047	-6.07692841159818	1.70647235422713	-3.56110569066351	0.000369296383332289	0.00262604001973668	d__Bacteria	p__Firmicutes	c__Clostridia	o__Clostridiales																							OTU218	20805.8767052804	-4.11210917956471	0.592534423794647	-6.93986545664363	3.9247354672032e-12	2.34662671771615e-10	d__Bacteria	p__Proteobacteria	c__Deltaproteobacteria
OTU2969	73.321401525515	-7.15402594168887	2.00911561116382	-3.56078361142431	0.000369749703284589	0.00262604001973668	d__Bacteria	p__Firmicutes																									OTU2183	172.315201103331	8.86424111709315	2.66892774787641	3.32127429232439	0.000896074263519254	0.00503014613866376	d__Bacteria	p__Firmicutes	c__Clostridia	o__Clostridiales	f__Ruminococcaceae
OTU2828	77.528878363887	-7.65461469061062	2.15333300170486	-3.55477517158294	0.00037830242433583	0.00267476552048605	d__Bacteria																										OTU2184	71.9645249006622	-7.02631817131179	2.15719089536136	-3.257161054416	0.00112532563928948	0.00595205839880869	d__Bacteria	p__Firmicutes	c__Clostridia	o__Clostridiales	f__Ruminococcaceae
OTU1849	344.758518530464	-8.07452783799847	2.28597602320011	-3.53220145620558	0.000412115269043633	0.00284824827072898	d__Bacteria	p__Proteobacteria	c__Alphaproteobacteria	o__Rhodospirillales	f__Rhodospirillaceae																						OTU2185	220.584681350943	-5.93733467674803	2.4279365219487	-2.44542417936966	0.0144681866212047	0.0416547679766151	d__Bacteria	p__Firmicutes	c__Clostridia	o__Clostridiales
OTU1417	329.895044079764	-8.29083457429355	2.34963702102622	-3.52855973075896	0.000417827640687964	0.00286462630455668	d__Bacteria	p__Firmicutes	c__Clostridia	o__Clostridiales																							OTU2186	87.0500591092263	-5.93649350285694	2.3623985212516	-2.51290942212061	0.0119740073948906	0.035796712804958	d__Bacteria	p__Firmicutes	c__Clostridia	o__Clostridiales	f__Ruminococcaceae
OTU1703	282.58631300528	-8.07434012463143	2.28824451737752	-3.52861770816572	0.000417736121546342	0.00286462630455668	d__Bacteria	p__Firmicutes	c__Clostridia	o__Clostridiales																							OTU2187	51.1298500583412	7.87487100466572	2.05661343235399	3.82904773487363	0.000128640055935608	0.00113616976403593	d__Bacteria	p__Firmicutes	c__Clostridia	o__Clostridiales
OTU1917	428.27369558473	-7.7068067322154	2.18501093701856	-3.52712501418016	0.000420098359251334	0.00287253425966803	d__Bacteria	p__Firmicutes	c__Clostridia	o__Clostridiales																							OTU2191	189.002672475656	-7.77968984499675	2.58926760799099	-3.00459088160184	0.00265938295950967	0.011319989385595	d__Bacteria	p__Firmicutes	c__Clostridia	o__Clostridiales
OTU2873	126.943952922899	7.91476473915607	2.2460059488544	3.52392866242988	0.000425198709070212	0.00289969729713399	d__Bacteria	p__Firmicutes	c__Clostridia	o__Clostridiales	f__Ruminococcaceae																						OTU2193	163.434874128846	-6.91914127218751	2.83065025889336	-2.44436459447751	0.0145107539529151	0.0416839647072007	d__Bacteria	p__Firmicutes	c__Clostridia	o__Clostridiales
OTU1825	217.024926658213	-7.70836169364738	2.19394102602838	-3.51347716378757	0.000442282429866327	0.00299238980838507	d__Bacteria	p__Firmicutes	c__Clostridia	o__Clostridiales	f__Ruminococcaceae																						OTU2195	206.248589406536	7.87238078596371	2.59257882747324	3.03650585376269	0.00239337461415719	0.0104827361720581	d__Bacteria	p__Firmicutes	c__Clostridia	o__Clostridiales	f__Lachnospiraceae
OTU1786	284.926259534374	7.91472795325484	2.25725607881251	3.50634915885069	0.00045429885016313	0.00305007138785298	d__Bacteria	p__Firmicutes	c__Clostridia	o__Clostridiales																							OTU2199	202.625562187171	-8.05065015465941	2.62620289719392	-3.06550958544044	0.0021729941207562	0.00977314942159647	d__Bacteria	p__Proteobacteria	c__Alphaproteobacteria	o__Rhodospirillales	f__Rhodospirillaceae
OTU2219	227.798839191395	-8.29475185136525	2.36694993793562	-3.50440527635311	0.000457628337187071	0.00305007138785298	d__Bacteria	p__Firmicutes	c__Clostridia	o__Clostridiales																							OTU2203	93.155355974333	-5.94064686290406	2.36795997267145	-2.5087615210835	0.0121155248091164	0.0360436258750956	d__Bacteria	p__Firmicutes	c__Clostridia	o__Clostridiales	f__Ruminococcaceae
OTU2587	68.3860766743953	-5.91433328789961	1.68784329163237	-3.50407725481414	0.000458192413656838	0.00305007138785298	d__Bacteria	p__Firmicutes	c__Clostridia	o__Clostridiales																							OTU2204	111.483072380226	8.8512468343387	2.27042129245891	3.89850415151483	9.67887417264024e-05	0.00089191345870459	d__Bacteria	p__Firmicutes	c__Clostridia	o__Clostridiales	f__Ruminococcaceae
OTU1153	647.05751387045	-7.59928074509264	2.17511064337146	-3.49374445307004	0.000476296701851406	0.00311918941320623	d__Bacteria	p__Firmicutes	c__Clostridia	o__Clostridiales	f__Lachnospiraceae																						OTU2210	199.560974327499	-8.24456056752347	2.48597392443314	-3.31643083078735	0.000911751538517131	0.00508484426361723	d__Bacteria	p__Proteobacteria	c__Alphaproteobacteria	o__Rhodospirillales	f__Rhodospirillaceae
OTU2005	354.324076702753	-7.59665921564484	2.17464856883843	-3.4932813165773	0.000477123590217767	0.00311918941320623	d__Bacteria	p__Firmicutes	c__Clostridia	o__Clostridiales																							OTU2213	164.78727735094	-7.74156572758983	2.35383102747494	-3.28892160789237	0.00100572031107188	0.00545507788980126	d__Bacteria	p__Firmicutes	c__Clostridia	o__Clostridiales
OTU883	2600.06865347685	-3.90208304871942	1.11718343634337	-3.49278634267193	0.000478008801557081	0.00311918941320623	d__Bacteria	p__Proteobacteria	c__Alphaproteobacteria	o__Rhodospirillales	f__Rhodospirillaceae																						OTU2219	227.798839191395	-8.31255616782852	2.67883152716121	-3.10305298543259	0.00191535345037292	0.00893715738821919	d__Bacteria	p__Firmicutes	c__Clostridia	o__Clostridiales
OTU2016	67.2181367246344	-5.91436077656621	1.69569931227429	-3.48785939450186	0.000486904057879309	0.00316118770911036	d__Bacteria	p__Firmicutes	c__Clostridia	o__Clostridiales																							OTU2224	137.003317163174	-7.01515000268587	2.43862355338349	-2.87668426434766	0.00401877483486306	0.0157744581685999	d__Bacteria	p__Firmicutes	c__Clostridia	o__Clostridiales	f__Ruminococcaceae
OTU2059	199.995403099449	-7.48734350055077	2.1476086151019	-3.4863631333475	0.000489635861113836	0.00317091637008482	d__Bacteria	p__Firmicutes	c__Clostridia	o__Clostridiales																							OTU2229	359.271633948937	-6.26420055668403	2.45781854914779	-2.54868308275078	0.0108130513194028	0.0330147672698213	d__Bacteria	p__Firmicutes	c__Clostridia	o__Clostridiales
OTU1726	320.278043347513	-7.60576345115416	2.18230420092539	-3.48519855661232	0.000491771974942845	0.0031767481094926	d__Bacteria	p__Firmicutes	c__Clostridia	o__Clostridiales																							OTU2233	230.713861643414	-8.0894860019721	2.64189913383184	-3.06199653816421	0.0021986599539017	0.0098651915209097	d__Bacteria	p__Firmicutes
OTU2562	132.723401040586	-7.99159160373336	2.29449941398797	-3.48293468937677	0.000495949340111281	0.00317976497113741	d__Bacteria	p__Firmicutes	c__Clostridia	o__Clostridiales																							OTU2237	296.27566873431	-7.25564039215195	2.37058308471413	-3.06069862682198	0.00220821239100616	0.00989079104055198	d__Bacteria	p__Firmicutes	c__Clostridia	o__Clostridiales	f__Lachnospiraceae
OTU1396	523.946357950654	-7.15156341593867	2.05502449175915	-3.48003804558881	0.000501342583269132	0.00320634771538542	d__Bacteria	p__Actinobacteria	c__Actinobacteria	o__Coriobacteriales	f__Coriobacteriaceae																						OTU2242	165.991824617227	7.87247568224054	2.58559447485224	3.04474493537522	0.0023287771771228	0.0102874331999703	d__Bacteria	p__Firmicutes	c__Clostridia	o__Clostridiales
OTU2013	552.488266680714	-5.91431060694757	1.70438375497439	-3.47005807212498	0.000520345848459924	0.00328538889057956	d__Bacteria	p__Firmicutes	c__Clostridia	o__Clostridiales																							OTU2244	148.662992293394	-7.0302147773266	2.03974375520368	-3.4466166445621	0.000567653453751947	0.00357705154312808	d__Bacteria	p__Firmicutes	c__Clostridia	o__Clostridiales
OTU2250	102.014808768041	-7.15417782162283	2.0619075170981	-3.46968899540728	0.000521061331108759	0.00328538889057956	d__Bacteria	p__Firmicutes	c__Clostridia	o__Clostridiales	f__Ruminococcaceae																						OTU2246	217.878105847858	-8.10649577256348	2.12983135957636	-3.80616790907612	0.000141136583243386	0.00121358580441052	d__Bacteria	p__Firmicutes	c__Clostridia	o__Clostridiales
OTU2237	296.27566873431	-7.23069534197503	2.08770416451025	-3.4634674131003	0.000533261182085143	0.00334393780278269	d__Bacteria	p__Firmicutes	c__Clostridia	o__Clostridiales	f__Lachnospiraceae																						OTU2248	260.518691160969	8.86547814019387	2.63078257038038	3.36990150383732	0.000751950564200782	0.00446481501284113	d__Bacteria	p__Firmicutes	c__Clostridia	o__Clostridiales	f__Ruminococcaceae
OTU2009	174.671415569131	-7.71304005584383	2.233223798015	-3.45376941742227	0.000552809816744627	0.00342475672012153	d__Bacteria	p__Firmicutes	c__Clostridia	o__Clostridiales																							OTU2249	180.375051580736	-8.15368340918669	2.04812980679976	-3.98103840006458	6.86148623630521e-05	0.000673316073035905	d__Bacteria	p__Firmicutes	c__Clostridia	o__Clostridiales
OTU18	301933.124238168	-1.08787424654646	0.315265464241847	-3.45066101408407	0.000559215480572249	0.00344782494136991	d__Bacteria	p__Verrucomicrobia																									OTU2251	157.716605796644	-5.93637262574852	2.50065254457955	-2.3739294123913	0.0175999147516243	0.0491841095939413	d__Bacteria	p__Firmicutes	c__Clostridia	o__Clostridiales	f__Ruminococcaceae
OTU1545	281.283382075262	-8.02691408429003	2.3312222848207	-3.4432212391567	0.000574828857668617	0.00350209713996686	d__Bacteria	p__Firmicutes	c__Clostridia	o__Clostridiales																							OTU2253	187.414902367673	-6.92617885298549	2.54812631902497	-2.71814580041533	0.00656489025486173	0.0226859312436149	d__Bacteria	p__Firmicutes
OTU395	7168.4531647248	-2.69477474373976	0.783350189891804	-3.4400639439584	0.000581576763961661	0.00352905198293706	d__Bacteria	p__Firmicutes	c__Clostridia	o__Clostridiales	f__Ruminococcaceae																						OTU2257	123.840195459443	-6.92105597637914	2.65428224507926	-2.60750565965997	0.00912045627540651	0.0290206597575125	d__Bacteria	p__Firmicutes	c__Clostridia	o__Clostridiales	f__Lachnospiraceae
OTU306	9256.61953122804	-3.10043948108229	0.904094827887521	-3.42932996124607	0.000605073437160895	0.0036431939272615	d__Bacteria	p__Firmicutes	c__Clostridia	o__Clostridiales	f__Lachnospiraceae																						OTU226	14003.2936451259	-3.84352757090876	0.526723136634138	-7.29705475910864	2.94135109085308e-13	2.29157989532827e-11	d__Bacteria	p__Proteobacteria	c__Deltaproteobacteria
OTU1294	484.634660496132	-7.23001484304869	2.11043434093425	-3.42584211354716	0.00061289653949144	0.00365604873093385	d__Bacteria	p__Firmicutes	c__Clostridia	o__Clostridiales	f__Ruminococcaceae																						OTU2264	135.029922536597	-5.93894288192932	2.41896781622386	-2.45515580740563	0.0140823537307757	0.040634939889814	d__Bacteria	p__Firmicutes	c__Clostridia	o__Clostridiales	f__Ruminococcaceae
OTU1598	354.07168735641	-7.65785511239664	2.23856573638371	-3.42087569193636	0.000624198559113025	0.00371439818743296	d__Bacteria	p__Firmicutes	c__Clostridia	o__Clostridiales	f__Ruminococcaceae																						OTU227	12655.5104457063	-1.61363724729838	0.369967820956151	-4.36156107611756	1.29137735957404e-05	0.000162751528993375	d__Bacteria	p__Firmicutes	c__Clostridia	o__Clostridiales
OTU1342	424.044017978639	-6.99091606199764	2.05349987113931	-3.40439079653751	0.000663118088617316	0.00390131946415359	d__Bacteria	p__Firmicutes	c__Clostridia	o__Clostridiales	f__Ruminococcaceae																						OTU2275	174.237823950206	-7.09667301694307	2.69248597079305	-2.63573258836806	0.00839558658192685	0.0271167685691073	d__Bacteria	p__Firmicutes	c__Clostridia	o__Clostridiales
OTU2432	201.028867866144	-7.59927190698981	2.23482093791144	-3.4003940888847	0.000672887973994458	0.00394976023091267	d__Bacteria	p__Proteobacteria	c__Alphaproteobacteria	o__Rhodospirillales	f__Rhodospirillaceae																						OTU2287	264.248079663257	-6.26866868493335	2.41123132008178	-2.59977905592265	0.00932837992491105	0.0295360403780127	d__Bacteria	p__Firmicutes	c__Clostridia	o__Clostridiales
OTU1694	189.900394048652	7.79808051068064	2.30595303509782	3.38171696994246	0.000720343212059691	0.004190050674673	d__Bacteria	p__Firmicutes	c__Clostridia	o__Clostridiales	f__Ruminococcaceae																						OTU2289	196.632979714784	-7.73712255425683	2.49207942970174	-3.10468537320371	0.00190481525009438	0.00890414546907753	d__Bacteria	p__Firmicutes	c__Clostridia	o__Clostridiales
OTU1903	131.577315229694	-7.15389867641427	2.12327308772832	-3.36927864708548	0.00075365197320862	0.00433476336268314	d__Bacteria	p__Firmicutes	c__Clostridia																								OTU2291	181.931353737063	-8.138237429469	2.42514976857032	-3.35576694476344	0.00079145233590079	0.00464025540983836	d__Bacteria	p__Firmicutes	c__Clostridia	o__Clostridiales
OTU2401	61.7285953959058	-6.99073670937179	2.08517387649696	-3.35259173739317	0.000800587047789036	0.00453372092481412	d__Bacteria	p__Firmicutes	c__Clostridia	o__Clostridiales																							OTU2295	220.818224742344	-8.68170919290345	2.38727565184337	-3.63665971552122	0.000276196414237659	0.0021071245727152	d__Bacteria	p__Firmicutes	c__Clostridia	o__Clostridiales
OTU2111	62.3914506206053	-6.99078675104445	2.08570716629936	-3.3517585133718	0.000803000293108195	0.00453739286501356	d__Bacteria	p__Firmicutes	c__Clostridia	o__Clostridiales	f__Ruminococcaceae																						OTU23	196316.10971369	-1.60478079439364	0.398880813779649	-4.02320878557012	5.74105595695321e-05	0.000592781319892639	d__Bacteria	p__Bacteroidetes	c__Flavobacteriia	o__Flavobacteriales	f__Flavobacteriaceae
OTU2597	62.1431796194608	-7.15410292457598	2.1357080431577	-3.34975697989058	0.00080882489424427	0.00453765563947317	d__Bacteria	p__Firmicutes																									OTU2302	120.844148481496	7.87627164768475	2.29412589656219	3.43323426996206	0.00059642651850196	0.00370389511852304	d__Bacteria	p__Firmicutes	c__Clostridia	o__Clostridiales
OTU2709	105.039080363739	-6.08032710232299	1.81539240469541	-3.34931835486176	0.000810106549404195	0.00453765563947317	d__Bacteria	p__Firmicutes																									OTU2303	69.0142484239177	-6.11096746031138	2.28966101190833	-2.66893982494734	0.00760910813183939	0.025275215771265	d__Bacteria	p__Firmicutes	c__Clostridia	o__Clostridiales
OTU1870	443.521786584276	-7.07935598360219	2.11511772315304	-3.34702693193307	0.000816832741182807	0.00456538473387173	d__Bacteria	p__Firmicutes	c__Clostridia	o__Clostridiales	f__Lachnospiraceae																						OTU2310	190.261227750351	-6.92447982185993	2.49984558773692	-2.76996301524711	0.00560626582057453	0.0201718261320095	d__Bacteria	p__Firmicutes	c__Clostridia	o__Clostridiales
OTU1983	267.849090006991	7.78953828768358	2.32912041544863	3.34441200893564	0.000824571815582318	0.00458868861009121	d__Bacteria	p__Firmicutes	c__Clostridia	o__Clostridiales	f__Clostridiales_Incertae_Sedis_XIII																						OTU2316	103.113918884749	-7.63253696035727	2.19952072049208	-3.47009095629238	0.000520282144503697	0.00337784478809679	d__Bacteria	p__Firmicutes	c__Clostridia	o__Clostridiales
OTU271	12800.7731979648	-1.94340240370248	0.581265509098123	-3.34339879673545	0.00082758874139655	0.0045955305704763	d__Bacteria	p__Proteobacteria	c__Alphaproteobacteria																								OTU2319	135.973818436151	-7.63047547123999	2.43913524355255	-3.12835276002423	0.00175789062048493	0.0083850404179346	d__Bacteria	p__Firmicutes	c__Clostridia	o__Clostridiales
OTU2242	165.991824617227	7.81776846403513	2.34221717593383	3.33776412553128	0.000844554106414079	0.0046695668980443	d__Bacteria	p__Firmicutes	c__Clostridia	o__Clostridiales																							OTU2322	206.217508130585	-6.10136317790592	2.48112046522684	-2.45911605801378	0.0139279584564372	0.0403252040444821	d__Bacteria	p__Firmicutes	c__Clostridia	o__Clostridiales	f__Lachnospiraceae
OTU1249	185.828737717866	-7.07507032456079	2.12127427904685	-3.33529256185571	0.000852097007206664	0.00467109041690476	d__Bacteria	p__Firmicutes	c__Clostridia	o__Clostridiales																							OTU2325	98.752282359776	8.85085036657745	2.43093994658109	3.64091691323984	0.000271668804706645	0.00208495670716652	d__Bacteria	p__Firmicutes	c__Clostridia	o__Clostridiales	f__Ruminococcaceae
OTU1354	452.823319638695	-7.94131924019339	2.3806838265408	-3.33573032742124	0.000850756465275942	0.00467109041690476	d__Bacteria	p__Firmicutes	c__Clostridia	o__Clostridiales	f__Ruminococcaceae																						OTU233	13465.8822568548	-3.27877384007625	0.918284913917384	-3.57054089682152	0.00035624482513997	0.00250932998749277	d__Bacteria	p__Proteobacteria	c__Deltaproteobacteria
OTU1540	395.357566609904	-7.94503714566976	2.38159693513494	-3.33601250004112	0.000849893422784858	0.00467109041690476	d__Bacteria	p__Firmicutes	c__Clostridia	o__Clostridiales	f__Ruminococcaceae																						OTU2330	155.489433661079	-7.10286242064661	2.67108538219204	-2.65916711910483	0.00783340962988499	0.025820123280044	d__Bacteria	p__Firmicutes	c__Clostridia	o__Clostridiales
OTU516	4120.41551811142	-2.99681852905178	0.898264731473524	-3.33623087275814	0.000849226073678208	0.00467109041690476	d__Bacteria	p__Firmicutes	c__Clostridia	o__Clostridiales	f__Lachnospiraceae																						OTU2331	110.554410317869	-5.93642408610791	2.49339876476155	-2.38085627136966	0.0172724497038767	0.0484269009691025	d__Bacteria	p__Firmicutes	c__Clostridia	o__Clostridiales	f__Ruminococcaceae
OTU122	21596.7494313053	-1.3442871170065	0.403245447115401	-3.33366967097286	0.000857083794799216	0.0046861162264296	d__Bacteria	p__Proteobacteria	c__Alphaproteobacteria	o__Rhodospirillales	f__Rhodospirillaceae																						OTU2336	75.4108986157394	-6.26191788717871	2.37606385282824	-2.63541650184405	0.00840340981626256	0.0271167685691073	d__Bacteria	p__Firmicutes	c__Clostridia	o__Clostridiales
OTU2475	94.1127702765965	-6.99408704890942	2.09841065141609	-3.33304019601194	0.000859025307349747	0.0046861162264296	d__Bacteria	p__Firmicutes	c__Clostridia	o__Clostridiales																							OTU2340	253.337275739361	-6.25796927153128	2.57492061529523	-2.43035425416941	0.0150840713604372	0.0431861330375102	d__Bacteria	p__Firmicutes	c__Clostridia	o__Clostridiales
OTU2101	243.167512064517	-7.59913344185047	2.28308265169548	-3.32845306156881	0.000873297195634393	0.00474682260037215	d__Bacteria	p__Firmicutes	c__Clostridia	o__Clostridiales																							OTU2342	251.788860537893	7.87598965057648	2.68287158438129	2.9356565914029	0.0033284257023351	0.0135187716914748	d__Bacteria	p__Firmicutes	c__Clostridia	o__Clostridiales	f__Ruminococcaceae
OTU1970	114.534699224904	-6.99069159392057	2.10120162674965	-3.3269970406098	0.000877873057893733	0.00476162791528436	d__Bacteria	p__Firmicutes	c__Clostridia	o__Clostridiales	f__Ruminococcaceae																						OTU2343	156.425708550767	-7.00961874928815	2.62038846931662	-2.67503037483455	0.00747224798208893	0.0248849087590034	d__Bacteria	p__Firmicutes	c__Clostridia	o__Clostridiales
OTU2248	260.518691160969	7.915922388527	2.38276886053536	3.32215286158661	0.000893257430608954	0.00481460137126964	d__Bacteria	p__Firmicutes	c__Clostridia	o__Clostridiales	f__Ruminococcaceae																						OTU2345	110.705715703032	-7.24683764787177	2.48460164259679	-2.91670001485539	0.0035375582693816	0.0142110348602814	d__Bacteria	p__Firmicutes	c__Clostridia	o__Clostridiales	f__Lachnospiraceae
OTU321	9075.63944113733	-1.64551675613058	0.495251699811337	-3.32258679123651	0.000891869213153036	0.00481460137126964	d__Bacteria	p__Firmicutes	c__Clostridia	o__Clostridiales	f__Lachnospiraceae																						OTU2350	113.80723130827	7.87329913533753	2.37213620424933	3.31907549036758	0.000903160100057732	0.00505802637676363	d__Bacteria	p__Firmicutes	c__Clostridia	o__Clostridiales
OTU2195	206.248589406536	7.79873704111405	2.34840045785575	3.32087187899581	0.000897367211976184	0.0048266341045832	d__Bacteria	p__Firmicutes	c__Clostridia	o__Clostridiales	f__Lachnospiraceae																						OTU2356	119.665090104843	-7.69204264550609	2.21112231035726	-3.47879563671141	0.000503672531389986	0.00329501801069632	d__Bacteria	p__Firmicutes	c__Clostridia	o__Clostridiales
OTU1642	209.622689953068	-7.06426505961517	2.13602004986774	-3.30720915286004	0.000942305074584577	0.00504722155574364	d__Bacteria	p__Firmicutes	c__Clostridia	o__Clostridiales	f__Ruminococcaceae																						OTU2360	67.4268274497909	-7.01450081500223	2.4651349573014	-2.84548348731424	0.00443440585337416	0.0170704312819373	d__Bacteria	p__Firmicutes	c__Clostridia	o__Clostridiales
OTU1638	240.741125228984	-7.65965055722347	2.31708250770476	-3.30573060378886	0.000947291177134964	0.00506337965990435	d__Bacteria	p__Firmicutes	c__Clostridia	o__Clostridiales	f__Ruminococcaceae																						OTU2369	153.206209484763	-7.01298269818226	2.51244872382195	-2.79129386072169	0.00524977857539985	0.0192724470746974	d__Bacteria	p__Firmicutes	c__Clostridia	o__Clostridiales
OTU1468	203.84779505393	7.81752388055177	2.36764185446428	3.301818586207	0.00096060177044826	0.00511326532468421	d__Bacteria	p__Firmicutes	c__Clostridia	o__Clostridiales																							OTU2376	142.906604130201	-6.2588098940305	2.58162611552285	-2.42436728401429	0.01533508732675	0.0438072327967491	d__Bacteria	p__Firmicutes	c__Clostridia	o__Clostridiales	f__Ruminococcaceae
OTU2345	110.705715703032	-7.22666365199186	2.19135858064759	-3.29780060452554	0.000974453063683408	0.00517627856762405	d__Bacteria	p__Firmicutes	c__Clostridia	o__Clostridiales	f__Lachnospiraceae																						OTU2379	221.950123784846	-7.10207827765343	2.49802664160339	-2.84307547380474	0.00446804884948995	0.0170942761786289	d__Bacteria	p__Firmicutes	c__Clostridia	o__Clostridiales
OTU2174	311.966210632789	-6.9907557325646	2.12139327964481	-3.29536055367115	0.000982954741192426	0.00521067348372315	d__Bacteria	p__Firmicutes	c__Clostridia	o__Clostridiales	f__Ruminococcaceae																						OTU238	9992.15087000304	-1.95446784578471	0.454606295412287	-4.29925380600411	1.71374127636888e-05	0.000207831548186056	d__Bacteria	p__Firmicutes	c__Clostridia	o__Clostridiales	f__Ruminococcaceae
OTU1933	246.230281180035	7.81770984920914	2.3751856060282	3.29141008153967	0.000996864796786821	0.00527353784473028	d__Bacteria	p__Firmicutes	c__Clostridia	o__Clostridiales	f__Ruminococcaceae																						OTU2387	156.653695560329	-7.09879383279903	2.67484157883661	-2.65391187611438	0.0079564602834835	0.0261252354902121	d__Bacteria	p__Firmicutes	c__Clostridia	o__Clostridiales
OTU2221	326.539057629546	-7.23054320010247	2.19994660255888	-3.28669031861602	0.00101372247106618	0.00532062491383705	d__Bacteria	p__Firmicutes	c__Clostridia	o__Clostridiales	f__Lachnospiraceae																						OTU2392	68.1318108101023	-7.1075833115366	2.0515929040487	-3.46442186337757	0.000531372482796076	0.00341137644005486	d__Bacteria	p__Firmicutes
OTU13	206214.38831989	1.09458361405795	0.33384706347432	3.27869774461006	0.0010428726996972	0.0054496457539055	d__Bacteria	p__Bacteroidetes	c__Bacteroidia	o__Bacteroidales	f__Prevotellaceae																						OTU2393	188.694490932846	-8.41241942388618	2.55657784777448	-3.29050000617398	0.00100009499613097	0.0054527062939357	d__Bacteria	p__Firmicutes	c__Clostridia	o__Clostridiales
OTU755	132.510610704236	-7.49269525343268	2.288985475821	-3.2733695047782	0.00106273449851864	0.00553095221799885	d__Bacteria	p__Firmicutes																									OTU240	16795.3606086859	-3.06663592244057	0.510454732269748	-6.00765499578131	1.88225836144759e-09	6.12567879402753e-08	d__Bacteria	p__Firmicutes
OTU2062	217.447024899034	-7.1540969055622	2.18609373208912	-3.27254810740684	0.00106582732765003	0.00553584254421862	d__Bacteria	p__Firmicutes	c__Clostridia	o__Clostridiales	f__Ruminococcaceae																						OTU2401	61.7285953959058	-7.01757744790966	2.36803437205445	-2.96346097452183	0.00304200632276944	0.0127170703346996	d__Bacteria	p__Firmicutes	c__Clostridia	o__Clostridiales
OTU2970	118.136489480014	-7.14976759495788	2.18717020736114	-3.26895802205728	0.0010794431470181	0.00558400066596283	d__Bacteria	p__Proteobacteria	c__Alphaproteobacteria	o__Rhizobiales	f__Phyllobacteriaceae																						OTU2415	141.886140848256	-5.93907651310105	2.40648087973968	-2.46795084187143	0.0135888979680163	0.0396111753693537	d__Bacteria	p__Firmicutes
OTU2167	631.953885586769	-6.07621964221018	1.86361707693967	-3.26044428192739	0.00111237820339679	0.00571984872186627	d__Bacteria	p__Firmicutes	c__Clostridia	o__Clostridiales																							OTU2421	69.9541354280541	-7.114285768663	2.15886104128181	-3.29538846300127	0.000982857111819776	0.00538658648638971	d__Bacteria	p__Firmicutes
OTU1563	318.529530444029	-6.90537462609911	2.12037732809093	-3.25667254342713	0.00112726395070892	0.00578482159136253	d__Bacteria	p__Firmicutes																									OTU2423	142.738957102161	-7.5627318913527	2.66841198106114	-2.83416951543789	0.0045944953059672	0.0174224888372296	d__Bacteria	p__Firmicutes
OTU2224	137.003317163174	-6.99062408278339	2.14927626674116	-3.25254793483712	0.00114375302421241	0.00585774706225118	d__Bacteria	p__Firmicutes	c__Clostridia	o__Clostridiales	f__Ruminococcaceae																						OTU2428	159.124643617114	8.86510356229399	2.38386683782567	3.7187914281235	0.000200178251560345	0.00161334885505218	d__Bacteria	p__Firmicutes	c__Clostridia	o__Clostridiales
OTU1722	135.623488995585	-6.90346427385495	2.12327093444203	-3.25133460919772	0.001148645842856	0.0058711102623912	d__Bacteria	p__Firmicutes																									OTU2429	360.134759893295	8.85136727511564	2.17477258455474	4.0700197059583	4.70091612656974e-05	0.000501205186051858	d__Bacteria	p__Firmicutes	c__Clostridia	o__Clostridiales
OTU332	10669.8851146877	-1.62178776724286	0.499021073109329	-3.24993843874715	0.00115429993125546	0.00587664380843127	d__Bacteria	p__Firmicutes	c__Clostridia	o__Clostridiales																							OTU243	13502.3096054106	-1.55579363473203	0.45272390368015	-3.43651753769821	0.00058924420370189	0.00366815217365027	d__Bacteria	p__Firmicutes	c__Clostridia	o__Clostridiales
OTU1876	240.162299077198	-7.6057897865608	2.34182051235949	-3.24781072948141	0.00116296602929166	0.00588980771206113	d__Bacteria	p__Firmicutes	c__Clostridia	o__Clostridiales																							OTU2432	201.028867866144	-7.62100360455849	2.53297595483336	-3.00871533739445	0.00262354806066547	0.0112189408523191	d__Bacteria	p__Proteobacteria	c__Alphaproteobacteria	o__Rhodospirillales	f__Rhodospirillaceae
OTU1978	232.1165299087	-6.99079686606757	2.151962139071	-3.24856870813047	0.00115987193301432	0.00588980771206113	d__Bacteria	p__Firmicutes	c__Clostridia	o__Clostridiales	f__Ruminococcaceae																						OTU2433	97.0525285511696	-7.63309307694497	2.35616009680159	-3.23963260701454	0.00119683800262521	0.00621630404999884	d__Bacteria	p__Firmicutes	c__Clostridia	o__Clostridiales	f__Ruminococcaceae
OTU2046	583.891988704061	-6.07619779557112	1.87097119384599	-3.24761696789187	0.00116375819437069	0.00588980771206113	d__Bacteria	p__Firmicutes	c__Clostridia	o__Clostridiales																							OTU2434	111.054533732764	-7.19225336059517	2.19978008779966	-3.26953289580381	0.00107725210707535	0.00577003159852234	d__Bacteria	p__Firmicutes
OTU1857	238.892337538751	-6.24020835698971	1.92774842139363	-3.23704498353497	0.00120774372211684	0.00605284426815281	d__Bacteria	p__Firmicutes	c__Clostridia	o__Clostridiales																							OTU244	9842.82979263422	-2.57664234914875	0.534552664572694	-4.820184277275	1.43425675146955e-06	2.34870962294791e-05	d__Bacteria	p__Firmicutes	c__Clostridia	o__Clostridiales
OTU1363	635.803036685606	-7.07202141847213	2.18534723689698	-3.23610879729751	0.00121171190563515	0.00606091694433458	d__Bacteria	p__Firmicutes	c__Clostridia	o__Clostridiales																							OTU2442	220.983285036645	-8.78884894029928	2.32665160688289	-3.77746668830838	0.000158431687698356	0.00133113682703422	d__Bacteria	p__Proteobacteria	c__Alphaproteobacteria	o__Rhodospirillales	f__Rhodospirillaceae
OTU2461	237.035971414624	-5.91410420636956	1.8316657900065	-3.22881184910298	0.00124305648119122	0.00612915612226455	d__Bacteria	p__Firmicutes	c__Clostridia	o__Clostridiales																							OTU2449	195.256603290568	-8.05675175238977	2.4246953931624	-3.32278923575706	0.000891222241809395	0.00501454461482093	d__Bacteria	p__Firmicutes	c__Clostridia	o__Clostridiales	f__Ruminococcaceae
OTU359	7181.22050151086	-1.83285851550848	0.567035840634663	-3.23235038098655	0.00122776411750819	0.00612915612226455	d__Bacteria																										OTU2452	99.1717557351761	-6.26595925981561	2.43700278585371	-2.57117443450955	0.0101354262003238	0.0314881128599871	d__Bacteria	p__Firmicutes
OTU381	7804.49203147695	-2.36197180168591	0.732308204781437	-3.2253794048243	0.00125805824947976	0.00618445078281544	d__Bacteria	p__Firmicutes	c__Clostridia	o__Clostridiales																							OTU2454	59.287732538124	-6.1088333434905	2.26602429571554	-2.69583753141602	0.00702119030990769	0.0239195117816947	d__Bacteria	p__Firmicutes	c__Clostridia	o__Clostridiales
OTU2681	78.0833326850484	-6.23901629962256	1.93726316613931	-3.22053111248485	0.00127953303260436	0.00624227595223115	d__Bacteria	p__Proteobacteria																									OTU2455	73.190123954497	-5.94459162222285	2.24699884792318	-2.64556950161199	0.00815535316889217	0.0265746679305726	d__Bacteria	p__Firmicutes	c__Clostridia	o__Clostridiales	f__Ruminococcaceae
OTU1553	436.883800696984	-7.65920098270626	2.38139446709863	-3.2162672285192	0.0012986984001947	0.00627622854680558	d__Bacteria	p__Firmicutes	c__Clostridia	o__Clostridiales	f__Ruminococcaceae																						OTU2458	118.177048915104	-5.94394777603449	2.31251886618404	-2.57033482535119	0.0101600264261871	0.0314890686807595	d__Bacteria	p__Proteobacteria	c__Alphaproteobacteria	o__Rhodospirillales	f__Rhodospirillaceae
OTU2102	91.0827449186683	-6.90971281610752	2.1477290109559	-3.21721817829903	0.0012944012440466	0.00627622854680558	d__Bacteria	p__Actinobacteria	c__Actinobacteria	o__Coriobacteriales	f__Coriobacteriaceae																						OTU2460	189.54910339787	-7.8417089361915	2.45999128097732	-3.18769785764286	0.00143410304410035	0.00713168070866926	d__Bacteria	p__Firmicutes	c__Clostridia	o__Clostridiales
[truncated: 241 more rows]
[truncated: 26 more columns]

## Sheet: DA_CHICKEN_FECES
-80 °C VS FRESHLY EXTRACTED																	NAP VS FRESHLY EXTRACTED																	OMNIgene-GUT VS FRESHLY EXTRACTED
[truncated: 614 more rows]

## Sheet: DA_PIG_ILEUM
-80 °C VS FRESHLY EXTRACTED																	NAP VS FRESHLY EXTRACTED																		OMNIgene-GUT VS FRESHLY EXTRACTED
[truncated: 107 more rows]

[truncated: 1 more sheets: DA_PIG_FECES]
